# Supplementary material for: Identifying miRNA-mRNA regulatory networks on extreme n-6/n-3 polyunsaturated fatty acid ratio expression profiles in porcine skeletal muscle
Source: PLoS One. 2023 May 4;18(5):e0283231. doi: 10.1371/journal.pone.0283231 (PMC10159129; doi:10.1371/journal.pone.0283231)
Supplement: S1 Table — (XLSX) [file pone.0283231.s001.xlsx]

## Sheet: S1 Table
S1 Table. Phenotypic values of n-6/n-3 PUFA ratio, sex classification, and batch grouping recorded in 20 Iberian x Duroc pigs.
ID	Sexa	n-6/n3 PUFA	Group	Batchb
H227	M	42.12	High	4
H357	M	42.53	High	6
H372	F	39.6	High	6
H379	M	42.62	High	6
H393	M	48.51	High	6
H409	M	43	High	7
H493	M	44.58	High	8
H540	F	39.61	High	9
H571	F	33.54	High	9
H585	F	32.76	High	9
L333	M	17.56	Low	6
L418	F	14.33	Low	7
L505	M	18.6	Low	8
L529	F	18.87	Low	9
L545	F	19.28	Low	9
L568	M	17.69	Low	9
L587	M	16.46	Low	9
L599	M	15.09	Low	9
L601	F	14.86	Low	9
L608	F	18.13	Low	9
*Animals were grouped as high or low in accordance with their analyzed n-6/n-3 PUFA ratio in longissimus dorsi muscle.
aSex code corresponding to male (M) and female (F) pigs.
bBatch number denotes the timing of slaughtering and sample collection.
