# Supplementary material for: Identifying miRNA-mRNA regulatory networks on extreme n-6/n-3 polyunsaturated fatty acid ratio expression profiles in porcine skeletal muscle
Source: PLoS One. 2023 May 4;18(5):e0283231. doi: 10.1371/journal.pone.0283231 (PMC10159129; doi:10.1371/journal.pone.0283231)
Supplement: S2 Table — (XLSX) [file pone.0283231.s002.xlsx]

## Sheet: S2 Table
S2 Table. Differentially expressed genes (DEGs) according to n-6/n-3 PUFA ratio.
Gene ID	Gene Name	log2FoldChange	p-value	p-adj value
ENSSSCG00000016974	MAP1B	0.979126	1.59184e-12	1.83285e-08
ENSSSCG00000017296	ACE	0.668254	2.09676e-08	9.52091e-05
ENSSSCG00000040433	ZNF595	-0.942477	2.48069e-08	9.52091e-05
ENSSSCG00000003461	RSC1A1	-1.37382	6.58751e-08	0.000189622
ENSSSCG00000031876	TMEM159	0.884385	2.08858e-07	0.000480957
ENSSSCG00000008816	NFXL1	-0.831797	2.67226e-07	0.000512807
ENSSSCG00000037567	HSPB1	1.62591	3.72088e-07	0.000535528
ENSSSCG00000004255	VGLL2	0.873008	3.54196e-07	0.000535528
ENSSSCG00000022099	TP53INP2	-1.28606	5.82347e-07	0.000670515
ENSSSCG00000004215	KIAA0408	-1.57892	5.57544e-07	0.000670515
ENSSSCG00000026196	FAM13A	-1.41263	6.66511e-07	0.000697655
ENSSSCG00000035762	CISD1	-0.685785	1.20212e-06	0.0010663
ENSSSCG00000022301	EIF4EBP1	0.894312	1.51324e-06	0.00124453
ENSSSCG00000027252	HCFC1R1	0.807996	1.78875e-06	0.00137305
ENSSSCG00000007043	GPCPD1	-1.74986	1.94918e-06	0.00140268
ENSSSCG00000016403	VIPR2	1.43104	2.14838e-06	0.00140599
ENSSSCG00000032911	DUSP8	0.990712	2.30981e-06	0.00140599
ENSSSCG00000032637	EVC	0.888471	2.32012e-06	0.00140599
ENSSSCG00000015617	G0S2	1.46887	2.49472e-06	0.00143621
ENSSSCG00000030268	ZFAND5	-0.851307	3.2538e-06	0.00164331
ENSSSCG00000014156	ARRDC3	-1.6367	3.28262e-06	0.00164331
ENSSSCG00000014168	ELL2	-1.19672	4.08332e-06	0.00195897
ENSSSCG00000015446	PNPLA8	-0.677367	4.74388e-06	0.00217284
ENSSSCG00000026996	ABCC4	-0.986337	4.90653e-06	0.00217284
ENSSSCG00000028517	SC5D	-0.77991	5.29033e-06	0.00225603
ENSSSCG00000027890	RASA4B	0.773027	6.77558e-06	0.00276356
ENSSSCG00000013397	ARNTL	-0.628362	6.96051e-06	0.00276356
ENSSSCG00000040629	IL34	0.862576	7.2647e-06	0.00278819
ENSSSCG00000011873	HSPBAP1	-0.604635	7.92973e-06	0.00294172
ENSSSCG00000012679	GPC4	-0.735627	8.17571e-06	0.00294172
ENSSSCG00000008349	CNRIP1	0.980818	9.67858e-06	0.00337535
ENSSSCG00000015659	YOD1	-1.07258	1.02603e-05	0.00337535
ENSSSCG00000002032	SLC7A8	-1.31964	9.9805e-06	0.00337535
ENSSSCG00000002014	JPH4	1.29702	1.23943e-05	0.00385697
ENSSSCG00000004617	FAM214A	-0.971314	1.22489e-05	0.00385697
ENSSSCG00000016888	MOCS2	-0.904325	1.4704e-05	0.00445532
ENSSSCG00000037762	TBX1	0.940667	1.57641e-05	0.00465404
ENSSSCG00000007586	FSCN1	0.86411	1.63232e-05	0.00469862
ENSSSCG00000039658	FAM107B	-1.38201	1.77664e-05	0.00498932
ENSSSCG00000015099	BCL9L	0.720819	2.0312e-05	0.00556839
ENSSSCG00000035066	MYOC	1.2445	2.19685e-05	0.00588244
ENSSSCG00000038869	APLNR	1.36509	2.5357e-05	0.00647956
ENSSSCG00000016714	CYCS	-0.774964	2.59673e-05	0.00647956
ENSSSCG00000014598	PPFIBP2	-0.830904	2.5145e-05	0.00647956
ENSSSCG00000026959	NPAT	-0.850679	2.64495e-05	0.00647956
ENSSSCG00000039778	PRELID3B	-1.80737	2.97281e-05	0.00713102
ENSSSCG00000036796	VWA7	0.705427	3.11827e-05	0.00719859
ENSSSCG00000035673	HBP1	-0.731065	3.21183e-05	0.00719859
ENSSSCG00000015309	MTERF1	-0.863944	3.43862e-05	0.00719859
ENSSSCG00000006079	RIDA	-0.926681	3.31506e-05	0.00719859
ENSSSCG00000025240	DDIT4L	-1.05111	3.40845e-05	0.00719859
ENSSSCG00000022256	DEPP1	-1.71561	3.27777e-05	0.00719859
ENSSSCG00000007235	TPX2	-1.11091	3.52892e-05	0.00725571
ENSSSCG00000008069	NOL8	-0.631641	3.67874e-05	0.00738797
ENSSSCG00000024000	EFCC1	0.807271	3.93258e-05	0.00767453
ENSSSCG00000040317	SOD2	-0.599674	4.07457e-05	0.00774591
ENSSSCG00000000645	GABARAPL1	-1.05931	4.10371e-05	0.00774591
ENSSSCG00000008122	ADRA2B	0.646994	4.20148e-05	0.00780256
ENSSSCG00000004120	SHPRH	-1.00553	4.28626e-05	0.00783366
ENSSSCG00000027230	SLC35G1	-0.872846	4.64231e-05	0.00822331
ENSSSCG00000003888	STIL	-1.12769	4.6121e-05	0.00822331
ENSSSCG00000038384	COX4I2	0.837784	4.71489e-05	0.00822533
ENSSSCG00000007728	GALNT17	0.811077	5.07646e-05	0.00823245
ENSSSCG00000031600	SYNGR2	0.740025	4.93225e-05	0.00823245
ENSSSCG00000017623	VEZF1	-0.650288	5.05505e-05	0.00823245
ENSSSCG00000026233	POLR3G	-1.09277	4.847e-05	0.00823245
ENSSSCG00000033025	C21orf91	-1.28365	4.99846e-05	0.00823245
ENSSSCG00000036030	INKA2	1.00965	5.23801e-05	0.00837645
ENSSSCG00000008518	SLC30A6	-0.756163	5.35108e-05	0.00844005
ENSSSCG00000015436	CCDC71L	-1.45246	5.91011e-05	0.00919582
ENSSSCG00000031612	ZNF570	-0.825323	6.05684e-05	0.00929847
ENSSSCG00000038281	MAP3K7CL	1.1492	6.51856e-05	0.00956545
ENSSSCG00000000529	DNM1L	-0.635134	6.49379e-05	0.00956545
ENSSSCG00000016501	KDM7A	-0.859075	6.56306e-05	0.00956545
ENSSSCG00000009472	FBXL3	-0.867964	6.56109e-05	0.00956545
ENSSSCG00000028015	GAL3ST3	1.54086	6.72607e-05	0.0096805
ENSSSCG00000025503	ADGRG5	1.10317	6.88716e-05	0.00978996
ENSSSCG00000010385	VSTM4	0.715675	7.25814e-05	0.0100722
ENSSSCG00000014239	CEP120	-0.667511	7.35105e-05	0.0100722
ENSSSCG00000021802	ABHD17B	-0.751835	7.41323e-05	0.0100722
ENSSSCG00000011133	PFKFB3	-2.41972	7.43559e-05	0.0100722
ENSSSCG00000038933	PURG	-0.965074	7.9783e-05	0.0106816
ENSSSCG00000007358	EMILIN3	0.946521	8.50489e-05	0.0111211
ENSSSCG00000021255	ADA	0.817137	8.59631e-05	0.0111211
ENSSSCG00000006209	VCPIP1	-1.01007	9.00332e-05	0.0112679
ENSSSCG00000029507	RASGEF1B	-1.24249	8.92145e-05	0.0112679
ENSSSCG00000032367	CEBPD	-1.27747	8.94169e-05	0.0112679
ENSSSCG00000026724	PLBD1	1.02558	9.1378e-05	0.0113132
ENSSSCG00000000693	NCAPD2	-0.778366	9.51735e-05	0.011535
ENSSSCG00000001910	ISLR	0.799865	0.00010302	0.0121038
ENSSSCG00000031487	LSP1	0.696108	0.000102065	0.0121038
ENSSSCG00000008306	NOTO	0.694765	0.000102098	0.0121038
ENSSSCG00000011755	NCEH1	-1.08859	0.00011031	0.0128241
ENSSSCG00000004989	FBXO33	-0.671437	0.000113568	0.0129468
ENSSSCG00000036235	ENSSSCG00000036235	1.63685	0.000125874	0.0130395
ENSSSCG00000036007	MFAP4	1.10877	0.000125041	0.0130395
ENSSSCG00000022280	DACT3	0.914619	0.000116855	0.0130395
ENSSSCG00000013072	FADS2	0.883215	0.000127972	0.0130395
ENSSSCG00000003148	DBP	0.875706	0.000126436	0.0130395
ENSSSCG00000038843	ST3GAL2	0.656412	0.000123456	0.0130395
ENSSSCG00000022419	FEM1B	-0.831614	0.000116587	0.0130395
ENSSSCG00000028821	SASS6	-1.03871	0.000123498	0.0130395
ENSSSCG00000029198	CUL5	-1.06931	0.000124672	0.0130395
ENSSSCG00000000477	HELB	-1.07585	0.000120276	0.0130395
ENSSSCG00000016318	ASB18	1.0776	0.000133228	0.013456
ENSSSCG00000014948	C11orf54	-0.759189	0.000137076	0.0137243
ENSSSCG00000032383	LOC100514340	0.991392	0.000147193	0.0140623
ENSSSCG00000039488	SPON2	0.915695	0.000146295	0.0140623
ENSSSCG00000013308	FBXO3	-0.686858	0.000143337	0.0140623
ENSSSCG00000006039	LRP12	-0.725356	0.000147779	0.0140623
ENSSSCG00000037254	RNPC3	-0.872829	0.000147329	0.0140623
ENSSSCG00000033816	ZNF519	-1.2651	0.000144525	0.0140623
ENSSSCG00000029875	ZNF461	-0.70563	0.000149664	0.0141249
ENSSSCG00000010728	CPXM2	0.768492	0.000156053	0.0142754
ENSSSCG00000034517	ZNF12	-0.634652	0.000153889	0.0142754
ENSSSCG00000029571	AVIL	-0.945786	0.000156107	0.0142754
ENSSSCG00000014060	KIAA1191	-0.962228	0.000156219	0.0142754
ENSSSCG00000024676	SRPK3	0.802423	0.000159408	0.0144521
ENSSSCG00000010882	CNST	-0.672055	0.000164544	0.0146865
ENSSSCG00000038540	OLFML1	1.08943	0.000188295	0.0151575
ENSSSCG00000038956	HEYL	0.875572	0.000174279	0.0151575
ENSSSCG00000009540	LIG4	-0.634268	0.000180129	0.0151575
ENSSSCG00000014082	POLK	-0.783531	0.000184906	0.0151575
ENSSSCG00000016929	PDE4D	-0.792111	0.000184041	0.0151575
ENSSSCG00000035746	ECT2	-0.820358	0.000181923	0.0151575
ENSSSCG00000004331	CASP8AP2	-0.820819	0.000178711	0.0151575
ENSSSCG00000027278	ARL6	-0.825483	0.000179111	0.0151575
ENSSSCG00000033860	ZMAT3	-0.884678	0.000189567	0.0151575
ENSSSCG00000011825	ATP13A3	-1.01211	0.000181443	0.0151575
ENSSSCG00000010210	SLC16A9	-1.05241	0.000180541	0.0151575
ENSSSCG00000040779	CBSL	-1.33235	0.000180991	0.0151575
ENSSSCG00000011775	KLHL24	-0.866046	0.000192612	0.0152947
ENSSSCG00000010017	SMTN	0.599215	0.000196589	0.0154046
ENSSSCG00000002877	ZNF302	-0.795861	0.000196671	0.0154046
ENSSSCG00000006988	PDGFRL	0.766568	0.000203869	0.0157383
ENSSSCG00000021638	NEU3	0.759654	0.000204444	0.0157383
ENSSSCG00000027176	SACM1L	-0.855926	0.000205033	0.0157383
ENSSSCG00000021322	ZFX	-0.853755	0.000207129	0.0157939
ENSSSCG00000004928	CILP	0.644215	0.000220508	0.0163802
ENSSSCG00000040636	KRT80	1.44907	0.000230484	0.0167962
ENSSSCG00000009751	FZD10	0.985847	0.000232831	0.0168518
ENSSSCG00000001456	SLA-DQA1	0.743634	0.000236102	0.0168518
ENSSSCG00000022101	BRCA1	-0.689542	0.000237103	0.0168518
ENSSSCG00000007800	SEPT1	1.34263	0.000240672	0.0169825
ENSSSCG00000015537	XPR1	-0.85404	0.00024189	0.0169825
ENSSSCG00000026457	GALNT17	0.818937	0.000247747	0.0171369
ENSSSCG00000012968	CCDC85B	0.701756	0.0002501	0.0171407
ENSSSCG00000025139	ZNF507	-0.700819	0.000251983	0.0171676
ENSSSCG00000028606	ZBTB7B	0.716942	0.000255204	0.0172848
ENSSSCG00000026113	ZBTB20	0.732935	0.000269047	0.0180105
ENSSSCG00000012766	BGN	1.20598	0.000276286	0.0181781
ENSSSCG00000014414	AC091959.3	-0.653777	0.000274195	0.0181781
ENSSSCG00000012416	CHIC1	-0.752373	0.000275736	0.0181781
ENSSSCG00000005316	TPM2	0.619495	0.000287132	0.0186782
ENSSSCG00000026665	PPM1D	-0.630013	0.000286246	0.0186782
ENSSSCG00000006206	SGK3	-0.841711	0.000294143	0.0187221
ENSSSCG00000030154	RSBN1	-0.848207	0.000294312	0.0187221
ENSSSCG00000023548	GSTCD	-0.919041	0.000292922	0.0187221
ENSSSCG00000025194	ZSWIM6	-0.85637	0.000318419	0.0199254
ENSSSCG00000016754	AEBP1	0.922593	0.000332191	0.0204918
ENSSSCG00000014871	TSKU	0.773486	0.000341012	0.0205571
ENSSSCG00000003344	VWA1	0.587007	0.00033974	0.0205571
ENSSSCG00000001455	HLA-DRB4	0.702434	0.000347251	0.0207163
ENSSSCG00000032796	GRINA	0.599833	0.00035331	0.0208616
ENSSSCG00000037066	GADD45A	-1.76568	0.000351777	0.0208616
ENSSSCG00000038364	MRPL23	0.590332	0.000365165	0.0214516
ENSSSCG00000008698	RGS12	0.708935	0.000373438	0.0218262
ENSSSCG00000007435	PLTP	0.895652	0.000388855	0.0224304
ENSSSCG00000015669	ACVR2A	-0.755908	0.00038962	0.0224304
ENSSSCG00000000734	TSPAN11	0.851246	0.000407713	0.0225743
ENSSSCG00000026084	SLC49A3	0.599345	0.000410132	0.0225743
ENSSSCG00000037549	GCLM	-0.657417	0.000402201	0.0225743
ENSSSCG00000006110	RBM12B	-0.697649	0.000412143	0.0225743
ENSSSCG00000014074	GFM2	-0.785669	0.000400976	0.0225743
ENSSSCG00000011782	ABCC5	-0.787526	0.000417607	0.0225743
ENSSSCG00000009225	HSD17B13	-0.907793	0.000408737	0.0225743
ENSSSCG00000016140	FZD5	-0.964442	0.000416787	0.0225743
ENSSSCG00000010219	ARID5B	-1.20265	0.000414051	0.0225743
ENSSSCG00000010438	ATAD1	-0.588401	0.000424379	0.0228332
ENSSSCG00000039950	RMI1	-0.947288	0.000433419	0.0232111
ENSSSCG00000011613	H1FX	0.67619	0.000450979	0.0236026
ENSSSCG00000014274	PDLIM4	0.621932	0.000445987	0.0236026
ENSSSCG00000038187	C1GALT1	-0.719716	0.000443324	0.0236026
ENSSSCG00000028814	SOD3	0.708931	0.000462485	0.0236441
ENSSSCG00000000746	WASHC1	0.636282	0.000461658	0.0236441
ENSSSCG00000037204	ZNF248	-0.645014	0.000456302	0.0236441
ENSSSCG00000009055	ELMOD2	-0.872446	0.000464094	0.0236441
ENSSSCG00000030616	KIAA1551	-1.03425	0.000458857	0.0236441
ENSSSCG00000022656	SRFBP1	-0.747353	0.000474145	0.0240498
ENSSSCG00000005004	LRR1	-0.768584	0.000476774	0.0240771
ENSSSCG00000003738	MAPRE2	0.785369	0.000479428	0.0241054
ENSSSCG00000006318	TADA1	-0.628636	0.000485222	0.0242906
ENSSSCG00000024950	LOC100737821	0.637867	0.000487828	0.0243154
ENSSSCG00000011745	PRKCI	-0.615431	0.000504404	0.0243353
ENSSSCG00000014195	MAN2A1	-0.62057	0.000492435	0.0243353
ENSSSCG00000006066	RNF19A	-0.677809	0.000505048	0.0243353
ENSSSCG00000015445	NRCAM	-0.693716	0.000496036	0.0243353
ENSSSCG00000026083	DNAJC24	-0.722176	0.00050088	0.0243353
ENSSSCG00000012029	BACH1	-1.05126	0.000507249	0.0243353
ENSSSCG00000025858	ELN	1.97537	0.000524334	0.024947
ENSSSCG00000031101	METTL21C	1.1783	0.000529158	0.0250729
ENSSSCG00000035062	DIAPH1	0.886834	0.000532089	0.0251085
ENSSSCG00000007456	SULF2	0.706959	0.000536229	0.0252006
ENSSSCG00000032834	ZNF169	-0.676476	0.000547436	0.025352
ENSSSCG00000002933	ZNF382	-0.724898	0.000545899	0.025352
ENSSSCG00000015965	GPR155	-0.632186	0.000553559	0.0253931
ENSSSCG00000040025	NANOS1	0.947167	0.000573234	0.0258382
ENSSSCG00000005593	OLFML2A	0.656055	0.000575921	0.0258382
ENSSSCG00000007115	THBD	0.619864	0.000576726	0.0258382
ENSSSCG00000011004	TOPORS	-0.693729	0.000576352	0.0258382
ENSSSCG00000003694	EMILIN2	0.646778	0.000582552	0.0259783
ENSSSCG00000022131	KCTD6	-0.682311	0.000586621	0.0259783
ENSSSCG00000005201	UHRF2	-0.626613	0.000615996	0.0270709
ENSSSCG00000037420	TMEM170B	-0.721691	0.000624695	0.0273488
ENSSSCG00000024917	LRRN4CL	0.886561	0.000645016	0.0274691
ENSSSCG00000033410	INKA1	0.798139	0.000642576	0.0274691
ENSSSCG00000035791	SIX5	0.723231	0.000659302	0.0274691
ENSSSCG00000021359	CDC42EP3	0.63534	0.000657025	0.0274691
ENSSSCG00000001453	HLA-DRA	0.588823	0.00065362	0.0274691
ENSSSCG00000006936	ODF2L	-0.610944	0.000639782	0.0274691
ENSSSCG00000023126	TARDBP	-0.614955	0.0006381	0.0274691
ENSSSCG00000033524	KRR1	-0.623224	0.000645578	0.0274691
ENSSSCG00000033634	ERI1	-0.82283	0.000660842	0.0274691
ENSSSCG00000014252	PRRC1	-0.617913	0.000666598	0.027535
ENSSSCG00000014267	AC008695.1	-0.84797	0.000667212	0.027535
ENSSSCG00000036618	FCGR3A	0.729322	0.000669857	0.0275455
ENSSSCG00000010639	HABP2	1.52	0.000674387	0.0276331
ENSSSCG00000000509	ZFC3H1	-0.823731	0.000676967	0.0276404
ENSSSCG00000038514	DDAH2	0.646459	0.000693567	0.0276715
ENSSSCG00000016043	OSGEPL1	-0.738951	0.000706526	0.0276715
ENSSSCG00000008347	FBXO48	-0.756034	0.000705589	0.0276715
ENSSSCG00000034321	TP53INP1	-0.837997	0.000697704	0.0276715
ENSSSCG00000024193	LYSMD3	-0.892408	0.000682849	0.0276715
ENSSSCG00000039714	MIPOL1	-1.02724	0.000705838	0.0276715
ENSSSCG00000013400	MICAL2	-1.72195	0.00071445	0.0277911
ENSSSCG00000014148	TMEM161B	-0.91265	0.000725015	0.0280187
ENSSSCG00000008807	GUF1	-0.608873	0.000737533	0.0281571
ENSSSCG00000038757	TSTD3	-0.720256	0.00073853	0.0281571
ENSSSCG00000016070	GTF3C3	-0.589639	0.000766395	0.028518
ENSSSCG00000014967	FAM76B	-0.810664	0.000762659	0.028518
ENSSSCG00000016067	STK17B	-0.939013	0.00076694	0.028518
ENSSSCG00000022806	LIN7C	-0.960891	0.00076369	0.028518
ENSSSCG00000001457	SLA-DQB1	0.642951	0.000772909	0.0285233
ENSSSCG00000011720	MBNL1	-0.931937	0.000778287	0.02863
ENSSSCG00000012262	KDM6A	-0.588108	0.000800835	0.0292724
ENSSSCG00000011297	ABHD5	-0.787599	0.000809521	0.0294032
ENSSSCG00000006799	LRIF1	-0.871403	0.000812439	0.0294164
ENSSSCG00000022176	PTMS	0.623228	0.000816641	0.0294759
ENSSSCG00000024162	IMPA2	0.794167	0.000835138	0.0295852
ENSSSCG00000006635	SEMA6C	0.695089	0.000824221	0.0295852
ENSSSCG00000011379	KLHDC8B	0.629496	0.000842247	0.0295852
ENSSSCG00000008624	LPIN1	-0.658076	0.000837123	0.0295852
ENSSSCG00000012037	PAXBP1	-0.742798	0.000836291	0.0295852
ENSSSCG00000015386	FAM126A	-0.868262	0.000839363	0.0295852
ENSSSCG00000039472	SLC30A1	-1.03958	0.000827245	0.0295852
ENSSSCG00000008412	PSME4	-0.695843	0.000851273	0.0296705
ENSSSCG00000010435	MINPP1	-0.760982	0.000860685	0.0297468
ENSSSCG00000006296	ATP1B1	-0.636276	0.000884672	0.0303137
ENSSSCG00000006151	SNX16	-0.708093	0.000887243	0.0303137
ENSSSCG00000027472	GCA	-0.88245	0.000909871	0.0308125
ENSSSCG00000037655	GABPA	-0.914956	0.000919876	0.0309692
ENSSSCG00000026719	ALG10	-0.703608	0.000924197	0.0310239
ENSSSCG00000006311	DUSP27	0.604334	0.000929323	0.0311053
ENSSSCG00000014280	RAD50	-0.693414	0.000936388	0.0311606
ENSSSCG00000030484	AHR	-0.652342	0.000948907	0.0313471
ENSSSCG00000026516	EPHB3	0.646762	0.000971395	0.0318651
ENSSSCG00000006108	TMEM67	-1.07785	0.000969763	0.0318651
ENSSSCG00000003421	FBXO44	0.641242	0.000986534	0.0322104
ENSSSCG00000010540	ENTPD7	-0.717927	0.000991957	0.0322104
ENSSSCG00000024157	ZNF800	-0.802717	0.000988821	0.0322104
ENSSSCG00000037951	ZNF891	-0.877162	0.0010236	0.0329212
ENSSSCG00000010299	ANXA7	0.661372	0.00103253	0.0330419
ENSSSCG00000002007	FITM1	0.659396	0.0010331	0.0330419
ENSSSCG00000022534	ZNF644	-0.654588	0.00104415	0.0332109
ENSSSCG00000039397	ETNK1	-1.01106	0.00104409	0.0332109
ENSSSCG00000032214	SOCS6	-0.624421	0.00107232	0.0334597
ENSSSCG00000016233	SERPINE2	0.602329	0.00108043	0.0336219
ENSSSCG00000002387	GPATCH2L	-0.663543	0.00109906	0.0337445
ENSSSCG00000021439	CCDC66	-0.869318	0.0011152	0.0339694
ENSSSCG00000025316	AC104472.3	-0.58719	0.00113367	0.034358
ENSSSCG00000004919	NEDD4L	-0.637852	0.00113691	0.034358
ENSSSCG00000027718	HAUS3	-0.676322	0.00115352	0.0344084
ENSSSCG00000032297	CNTRL	-0.807914	0.00114286	0.0344084
ENSSSCG00000012583	ACSL4	-0.889667	0.00115161	0.0344084
ENSSSCG00000027935	FHOD3	0.834918	0.00115895	0.034481
ENSSSCG00000021038	NRIP1	-1.16955	0.0011702	0.0347261
ENSSSCG00000012790	ARHGAP4	0.853069	0.00125055	0.0349701
ENSSSCG00000014387	DIAPH1	0.841949	0.00125005	0.0349701
ENSSSCG00000021328	PCSK1N	0.821274	0.00124949	0.0349701
ENSSSCG00000035669	AHNAK2	0.815845	0.00126117	0.0349701
ENSSSCG00000008348	PLEK	0.742829	0.00121641	0.0349701
ENSSSCG00000017583	SGCA	0.703551	0.00121748	0.0349701
ENSSSCG00000039656	RHOG	0.685879	0.00124585	0.0349701
ENSSSCG00000008478	SOS1	-0.596459	0.00123752	0.0349701
ENSSSCG00000017733	C17orf75	-0.660886	0.00121452	0.0349701
ENSSSCG00000037869	NDUFA5	-0.699411	0.0012021	0.0349701
ENSSSCG00000033706	NUP88	-0.734317	0.00122954	0.0349701
ENSSSCG00000010468	CPEB3	-0.756428	0.00121557	0.0349701
ENSSSCG00000037577	CHAC2	-0.838931	0.00119694	0.0349701
ENSSSCG00000029621	BMPR1B	-0.871789	0.00123207	0.0349701
ENSSSCG00000010537	GOT1	-0.950865	0.00122846	0.0349701
ENSSSCG00000003789	CTH	-1.14403	0.00120659	0.0349701
ENSSSCG00000011218	SLC4A7	-1.17636	0.00120347	0.0349701
ENSSSCG00000008119	KCNIP3	0.763548	0.0012773	0.0350054
ENSSSCG00000022845	PJA2	-0.799041	0.0012747	0.0350054
ENSSSCG00000002445	TRIP11	-0.834561	0.00129196	0.0351669
ENSSSCG00000012695	INTS6L	-0.74162	0.00130889	0.0354601
ENSSSCG00000003716	SS18	-0.602224	0.00132792	0.0358567
ENSSSCG00000008388	REL	-0.907806	0.00133627	0.0359481
ENSSSCG00000001073	TPMT	-0.747027	0.00136487	0.0363776
ENSSSCG00000017203	GALK1	0.637896	0.00137877	0.0364389
ENSSSCG00000033669	RDH10	-0.75158	0.00137129	0.0364389
ENSSSCG00000008487	ATL2	-0.635069	0.00138356	0.0364538
ENSSSCG00000034442	LOC100624891	-0.756009	0.00139916	0.0367616
ENSSSCG00000026697	UHRF1BP1L	-0.696734	0.00142207	0.0369385
ENSSSCG00000023908	ETAA1	-0.722632	0.00143169	0.0370438
ENSSSCG00000004196	MED23	-0.643376	0.0014459	0.0373275
ENSSSCG00000007488	DOK5	0.645492	0.00146138	0.0376429
ENSSSCG00000004472	IRAK1BP1	-0.865526	0.00146968	0.0377438
ENSSSCG00000008540	PPP1CB	-0.606066	0.0014803	0.0377696
ENSSSCG00000002642	CDH15	0.634694	0.00149177	0.0378331
ENSSSCG00000006345	OLFML2B	0.869888	0.00150387	0.0380562
ENSSSCG00000012556	RBM41	-1.02508	0.00151132	0.0381609
ENSSSCG00000023672	LRRC30	1.01136	0.00152158	0.0382521
ENSSSCG00000025806	FAM118B	0.586604	0.00152651	0.0382925
ENSSSCG00000032046	ERCC5	-0.90565	0.00154582	0.0386926
ENSSSCG00000033323	UBE2D1	-0.970531	0.00155893	0.0389361
ENSSSCG00000017511	PLXDC1	0.710278	0.0015656	0.039018
ENSSSCG00000010503	ZNF518A	-0.797426	0.00159947	0.0393512
ENSSSCG00000030241	TSC22D3	-0.844649	0.00159816	0.0393512
ENSSSCG00000005589	NR6A1	-0.887162	0.00159404	0.0393512
ENSSSCG00000035544	NUSAP1	-1.11461	0.00160768	0.0394687
ENSSSCG00000039271	ST8SIA2	1.18613	0.00162838	0.0398919
ENSSSCG00000010447	ACTA2	1.05389	0.00163797	0.0399124
ENSSSCG00000039004	CEBPZOS	-0.644746	0.00164309	0.0399124
ENSSSCG00000008389	PAPOLG	-0.683701	0.00166514	0.0401097
ENSSSCG00000003760	TTLL7	-0.796812	0.00170951	0.0407521
ENSSSCG00000023142	GAMT	0.719936	0.00173188	0.0409234
ENSSSCG00000039185	EPB41L5	-0.631484	0.0017271	0.0409234
ENSSSCG00000005466	PTBP3	-0.794023	0.00173299	0.0409234
ENSSSCG00000017672	MED13	-0.938844	0.00173447	0.0409234
ENSSSCG00000004013	SMOC2	0.752513	0.0017678	0.041313
ENSSSCG00000016173	ATIC	0.719494	0.00175973	0.041313
ENSSSCG00000015498	RC3H1	-0.626809	0.00176838	0.041313
ENSSSCG00000016056	GLS	-0.675164	0.00177251	0.041313
ENSSSCG00000011933	NECTIN3	-0.806182	0.00178172	0.0414438
ENSSSCG00000024310	F13A1	-1.19145	0.00178653	0.041472
ENSSSCG00000032620	PLCXD2	-1.42878	0.00180008	0.0417024
ENSSSCG00000012055	MORC3	-0.684732	0.00181149	0.0417151
ENSSSCG00000014362	HBEGF	0.979179	0.00184462	0.0417961
ENSSSCG00000005837	FAM69B	0.59833	0.00184096	0.0417961
ENSSSCG00000010448	FAS	-0.652375	0.00184436	0.0417961
ENSSSCG00000015590	FLVCR1	-0.87083	0.00182444	0.0417961
ENSSSCG00000030260	PFN2	0.766149	0.00185377	0.0418516
ENSSSCG00000011456	CHDH	-0.683536	0.00186456	0.0419837
ENSSSCG00000035952	TGFB1I1	0.794008	0.0019054	0.0425163
ENSSSCG00000014028	CLK4	-0.59695	0.0019036	0.0425163
ENSSSCG00000010380	MAPK8	-0.682151	0.00191562	0.0425801
ENSSSCG00000000010	FBLN1	0.688229	0.00193287	0.042716
ENSSSCG00000025924	IGFBP5	1.09338	0.00195829	0.043195
ENSSSCG00000001062	DTNBP1	0.609308	0.00196487	0.043217
ENSSSCG00000005641	DNM1	0.682218	0.00197135	0.0432346
ENSSSCG00000006187	MSC	0.82718	0.00199451	0.0433299
ENSSSCG00000004275	FAM135A	-0.755052	0.00200014	0.0433703
ENSSSCG00000016842	NIPBL	-0.664194	0.00200467	0.0433869
ENSSSCG00000035648	MANEA	-0.922345	0.00201511	0.0434493
ENSSSCG00000001974	G2E3	-0.930381	0.00201148	0.0434493
ENSSSCG00000016448	KCNH2	0.703003	0.00203809	0.043781
ENSSSCG00000009166	MANBA	0.693547	0.00203446	0.043781
ENSSSCG00000000458	MON2	-0.652049	0.00205771	0.0440862
ENSSSCG00000023912	ORAI2	0.68722	0.00209077	0.0442854
ENSSSCG00000034178	AIF1L	0.658613	0.00209984	0.0442854
ENSSSCG00000000890	NEDD1	-0.621874	0.00208033	0.0442854
ENSSSCG00000016033	GULP1	-0.670726	0.00208622	0.0442854
ENSSSCG00000024219	TIGAR	-0.779079	0.00209744	0.0442854
ENSSSCG00000014080	HMGCR	-0.746493	0.00210413	0.0442906
ENSSSCG00000008921	CENPC	-0.661238	0.00212702	0.0445781
ENSSSCG00000011882	GOLGB1	-0.726234	0.0021294	0.0445781
ENSSSCG00000029458	SLC16A2	0.783343	0.00213675	0.0446506
ENSSSCG00000016095	CLK1	-0.729915	0.00214593	0.0447612
ENSSSCG00000012909	PTPRCAP	0.822968	0.00216952	0.0449278
ENSSSCG00000022634	AC008758.1	-0.748446	0.00216189	0.0449278
ENSSSCG00000038077	PPP1R14A	0.848326	0.0021813	0.0449786
ENSSSCG00000004639	USP8	-0.589762	0.00218006	0.0449786
ENSSSCG00000021270	THAP2	-0.912406	0.00219275	0.0450042
ENSSSCG00000002806	MMP15	0.719378	0.00221828	0.0452859
ENSSSCG00000002368	LTBP2	1.03525	0.00224341	0.0453168
ENSSSCG00000009776	SBNO1	-0.619664	0.00224013	0.0453168
ENSSSCG00000002411	GTF2A1	-0.88148	0.00224054	0.0453168
ENSSSCG00000008591	ATAD2B	-0.752504	0.00225063	0.045383
ENSSSCG00000038918	CTSF	0.62263	0.00225968	0.0454859
ENSSSCG00000036132	CKM	0.599194	0.00229481	0.0457927
ENSSSCG00000003147	CA11	0.591835	0.00228902	0.0457927
ENSSSCG00000001834	MFGE8	0.781033	0.00231085	0.0458958
ENSSSCG00000005608	ANGPTL2	0.660634	0.00231009	0.0458958
ENSSSCG00000005243	PGM5	0.622752	0.00231591	0.0458958
ENSSSCG00000033601	LOC100513362	-0.775619	0.0023127	0.0458958
ENSSSCG00000021206	IL1RAP	-1.1399	0.00237263	0.04646
ENSSSCG00000035101	KLF5	-1.00939	0.00237776	0.0464814
ENSSSCG00000029226	UBC	-0.682608	0.00239682	0.0466166
ENSSSCG00000006073	OSR2	-0.843246	0.00241592	0.0469088
ENSSSCG00000031456	ARL5B	-1.12145	0.00243534	0.0472063
ENSSSCG00000014255	SLC12A2	-0.947604	0.00246664	0.0477325
ENSSSCG00000004136	AIG1	0.618387	0.00248173	0.047769
ENSSSCG00000004233	SMPDL3A	-1.00162	0.00248343	0.047769
ENSSSCG00000034284	LAIR1	0.823014	0.00249694	0.0478184
ENSSSCG00000021361	ZNF710	0.600203	0.00249664	0.0478184
ENSSSCG00000004595	ADAM10	-0.617442	0.0025043	0.0478184
ENSSSCG00000006155	ZBTB10	-0.969407	0.00250155	0.0478184
ENSSSCG00000011510	TMF1	-0.904427	0.00252105	0.0480586
ENSSSCG00000015405	CD36	-0.615203	0.00253931	0.0480882
ENSSSCG00000004636	TRPM7	-0.75064	0.00253389	0.0480882
ENSSSCG00000029593	FOXN2	-0.974511	0.00253788	0.0480882
ENSSSCG00000014157	NR2F1	-0.611928	0.00255973	0.0483016
ENSSSCG00000004645	GABPB1	-0.642674	0.00256736	0.0483016
ENSSSCG00000014113	HOMER1	-0.600899	0.00258635	0.0484216
ENSSSCG00000008943	SLC4A4	-0.71666	0.00262743	0.0489518
ENSSSCG00000017673	INTS2	-0.781422	0.00264096	0.0489893
ENSSSCG00000011570	IRAK2	-0.901114	0.00263501	0.0489893
ENSSSCG00000010433	SGMS1	-0.911783	0.00264265	0.0489893
ENSSSCG00000011195	GALNT15	-1.64904	0.0026539	0.0489893
ENSSSCG00000004626	TMOD3	-0.660489	0.00266414	0.0490799
ENSSSCG00000035259	PHF3	-0.612797	0.00267865	0.0491897
ENSSSCG00000003479	MFAP2	0.80049	0.002702	0.0493092
ENSSSCG00000016062	NABP1	-1.08395	0.0027119	0.0494064
ENSSSCG00000027115	TAF1L	-0.68827	0.00272145	0.0495021
ENSSSCG00000004657	CEP152	-0.678725	0.0027429	0.0498136
ENSSSCG00000032684	BOK	0.687991	0.00277579	0.0499977
ENSSSCG00000011027	KIF5B	-0.58735	0.0028095	0.0499977
ENSSSCG00000036229	INSIG2	-0.603712	0.00280393	0.0499977
ENSSSCG00000028983	TBC1D1	-0.747009	0.0027962	0.0499977
ENSSSCG00000016147	PIKFYVE	-0.804943	0.00280674	0.0499977
