# Supplementary material for: Identifying miRNA-mRNA regulatory networks on extreme n-6/n-3 polyunsaturated fatty acid ratio expression profiles in porcine skeletal muscle
Source: PLoS One. 2023 May 4;18(5):e0283231. doi: 10.1371/journal.pone.0283231 (PMC10159129; doi:10.1371/journal.pone.0283231)
Supplement: S3 Table — (XLSX) [file pone.0283231.s003.xlsx]

## Sheet: S3 Table
S3 Table. Differentially expressed miRNAs (DEmiRNAs) according to n-6/n-3 PUFA ratio.
Porcine mature miRNA	log2FoldChange	p-value	p-adj value
ssc-miR-15b	0.35978	5.80858e-06	0.00191102
ssc-miR-30e-3p	-0.446863	0.000127439	0.0209636
ssc-miR-30a-3p	-0.410472	0.000221079	0.024245
ssc-miR-7142-3p	-0.55868	0.000488325	0.0401647
ssc-miR-31	2.64729	0.00144299	0.0949485
ssc-miR-374a-3p	-0.249544	0.00263781	0.14464
ssc-miR-95	-0.297195	0.00360093	0.169244
ssc-miR-1343	-0.2921	0.00437096	0.172105
ssc-miR-1307	-0.40933	0.0048667	0.172105
ssc-miR-195	0.334935	0.00523114	0.172105
ssc-miR-335	0.447887	0.0097096	0.282677
ssc-miR-92a	-0.22652	0.0118232	0.282677
ssc-miR-378	-0.30079	0.0129552	0.282677
ssc-miR-345-3p	-0.299007	0.0132054	0.282677
ssc-miR-214-3p	0.464123	0.0142707	0.282677
ssc-miR-451	0.615836	0.0150863	0.282677
ssc-miR-3613	1.39777	0.0160275	0.282677
ssc-miR-142-5p	0.3898	0.0164039	0.282677
ssc-miR-144	0.572625	0.0165511	0.282677
ssc-miR-15a	0.299026	0.017184	0.282677
ssc-miR-100	0.366761	0.0231508	0.323166
ssc-miR-142-3p	0.533547	0.0243315	0.323166
ssc-miR-452	1.37727	0.0260994	0.323166
ssc-miR-125a	0.254106	0.0263857	0.323166
ssc-miR-182	-0.530329	0.0269653	0.323166
ssc-miR-199a-5p	0.272619	0.026974	0.323166
ssc-miR-20a-5p	0.354877	0.028225	0.323166
ssc-miR-497	0.414296	0.0290742	0.323166
ssc-miR-205	1.59326	0.0307789	0.323166
ssc-miR-125b	0.213151	0.0309232	0.323166
ssc-miR-378b-3p	-0.199875	0.0319203	0.323166
ssc-miR-19a	0.231702	0.0322998	0.323166
ssc-miR-340	-0.279936	0.034137	0.323166
ssc-miR-450a	-0.30164	0.0341648	0.323166
ssc-miR-151-3p	-0.341128	0.0343794	0.323166
ssc-miR-660	-0.17691	0.0378209	0.344766
ssc-miR-7134-3p	-0.200865	0.038773	0.344766
ssc-miR-6529	-0.250372	0.0454465	0.393471
ssc-miR-450c-5p	-0.285594	0.0486676	0.410555
ssc-miR-671-3p	-0.413962	0.0505797	0.416018
ssc-miR-30c-3p	-0.26509	0.0534496	0.4289
ssc-miR-1842	-0.336327	0.0612997	0.474648
ssc-miR-9843-3p	-0.336676	0.0636377	0.474648
ssc-miR-7-3p	0.223854	0.0645532	0.474648
ssc-miR-450b-5p	-0.247036	0.0649214	0.474648
ssc-miR-10383	-0.57211	0.0677467	0.484536
ssc-let-7d-3p	-0.151746	0.0704502	0.493151
ssc-miR-133a-5p	0.199464	0.0767	0.524949
ssc-miR-432-5p	-0.372563	0.0786754	0.524949
ssc-miR-421-3p	-0.209738	0.080611	0.524949
ssc-miR-342	0.18135	0.081375	0.524949
ssc-miR-28-5p	0.165569	0.0879398	0.549973
ssc-miR-214-5p	0.274538	0.0888113	0.549973
ssc-miR-450c-3p	-0.650386	0.09163	0.549973
ssc-miR-183	-0.720959	0.0919408	0.549973
ssc-miR-99b	0.219756	0.0956487	0.556159
ssc-miR-193a-3p	0.454098	0.0965929	0.556159
ssc-miR-1468	-0.279409	0.0995307	0.556159
ssc-miR-2320-3p	-0.520071	0.100615	0.556159
ssc-miR-542-3p	-0.310401	0.104763	0.556159
ssc-miR-339-5p	0.126135	0.106016	0.556159
ssc-miR-145-5p	0.348104	0.106208	0.556159
ssc-miR-221-3p	0.256619	0.108137	0.556159
ssc-miR-10a-5p	0.208886	0.108189	0.556159
ssc-miR-19b	0.0965361	0.112453	0.567993
ssc-miR-30d	-0.141436	0.118239	0.567993
ssc-miR-26a	-0.12266	0.118538	0.567993
ssc-miR-9860-5p	-0.469827	0.119086	0.567993
ssc-miR-27b-5p	-0.21231	0.119123	0.567993
ssc-miR-199b-5p	0.167809	0.126144	0.592876
ssc-miR-339	0.118347	0.136289	0.607588
ssc-miR-493-5p	-0.296411	0.137184	0.607588
ssc-miR-486	-0.287005	0.137652	0.607588
ssc-miR-500-5p	0.189918	0.139787	0.607588
ssc-miR-129a-5p	-0.629049	0.140355	0.607588
ssc-miR-129b	-0.629049	0.140355	0.607588
ssc-miR-374b-3p	-0.193006	0.143141	0.611601
ssc-miR-148a-3p	-0.138365	0.1497	0.623855
ssc-miR-155-5p	-0.272294	0.149801	0.623855
ssc-miR-425-3p	-0.304216	0.153372	0.630743
ssc-miR-186-5p	0.124014	0.158307	0.636384
ssc-miR-2411	-0.855151	0.159048	0.636384
ssc-miR-299	0.327322	0.161012	0.636384
ssc-miR-424-5p	0.203031	0.162481	0.636384
ssc-miR-141	0.63585	0.166506	0.644474
ssc-miR-361-5p	-0.129932	0.169015	0.646579
ssc-miR-491	0.621093	0.17261	0.652744
ssc-miR-130a	0.119651	0.174679	0.65306
ssc-miR-331-3p	-0.238719	0.177132	0.654791
ssc-miR-30c-5p	0.150644	0.180553	0.658574
ssc-miR-708-5p	0.149713	0.182662	0.658574
ssc-miR-885-5p	0.185851	0.184161	0.658574
ssc-miR-7134-5p	-0.130127	0.189272	0.669576
ssc-miR-20b	-0.621398	0.194873	0.677368
ssc-miR-23a	0.174617	0.198429	0.677368
ssc-miR-454	0.266248	0.199075	0.677368
ssc-miR-365-5p	-1.05242	0.20534	0.677368
ssc-miR-181d-5p	-0.122858	0.206018	0.677368
ssc-miR-33b-3p	-0.723782	0.2062	0.677368
ssc-miR-133a-3p	0.120228	0.210335	0.677368
ssc-miR-26b-5p	-0.137183	0.213188	0.677368
ssc-miR-532-5p	-0.113082	0.213905	0.677368
ssc-miR-375	1.81951	0.215074	0.677368
ssc-miR-30a-5p	-0.0885187	0.218456	0.677368
ssc-miR-4334-3p	0.103542	0.220824	0.677368
ssc-miR-27b-3p	-0.126951	0.220905	0.677368
ssc-miR-139-3p	0.529135	0.22194	0.677368
ssc-miR-145-3p	0.222085	0.222358	0.677368
ssc-miR-127	-0.166918	0.224854	0.678119
ssc-miR-361-3p	-0.129933	0.226727	0.678119
ssc-miR-582-3p	-0.269349	0.231636	0.67852
ssc-miR-7-5p	0.211666	0.232732	0.67852
ssc-miR-16	0.129037	0.233048	0.67852
ssc-miR-129a-3p	-0.580745	0.237596	0.684776
ssc-miR-1277	0.395741	0.239359	0.684776
ssc-miR-1388	0.272568	0.247442	0.701796
ssc-miR-376c	-0.627209	0.256678	0.720644
ssc-miR-28-3p	-0.102976	0.258468	0.720644
ssc-miR-381-3p	-0.151381	0.267629	0.730291
ssc-miR-21-3p	-0.161707	0.272721	0.730291
ssc-miR-20a-3p	-0.370688	0.275061	0.730291
ssc-miR-218b	0.192529	0.275378	0.730291
ssc-miR-17-5p	0.115219	0.275933	0.730291
ssc-miR-101	-0.117425	0.277562	0.730291
ssc-miR-1285	0.501025	0.277757	0.730291
ssc-miR-126-5p	-0.140487	0.283609	0.730291
ssc-miR-219b-3p	0.934539	0.284563	0.730291
ssc-miR-664-3p	-0.148156	0.28588	0.730291
ssc-miR-574-3p	0.123268	0.286345	0.730291
ssc-miR-98	-0.125145	0.289516	0.732699
ssc-miR-330	-0.229922	0.298708	0.748888
ssc-miR-196a	-0.434428	0.300466	0.748888
ssc-miR-146a-5p	0.239304	0.308332	0.762717
ssc-miR-382	-0.48964	0.316358	0.767007
ssc-miR-152	0.100614	0.317464	0.767007
ssc-miR-542-5p	-0.144678	0.320296	0.767007
ssc-miR-148b-5p	-0.125094	0.322475	0.767007
ssc-miR-223	0.209098	0.325838	0.767007
ssc-miR-323	-0.141377	0.326904	0.767007
ssc-miR-7135-3p	-0.329791	0.327548	0.767007
ssc-miR-23b	0.134039	0.328717	0.767007
ssc-miR-935	0.141839	0.335432	0.772286
ssc-miR-6782-3p	0.482072	0.335868	0.772286
ssc-miR-92b-3p	-0.148178	0.338022	0.772286
ssc-miR-7144-5p	0.684608	0.341868	0.773305
ssc-miR-193a-5p	-0.171251	0.343169	0.773305
ssc-miR-500-3p	0.137596	0.354395	0.776969
ssc-miR-204	0.35667	0.355287	0.776969
ssc-miR-424-3p	-0.149585	0.359606	0.776969
ssc-miR-421-5p	-0.748931	0.359669	0.776969
ssc-miR-128	-0.0951166	0.360015	0.776969
ssc-miR-429	-0.556507	0.364609	0.776969
ssc-miR-769-5p	-0.119336	0.366032	0.776969
ssc-miR-218-5p	0.189802	0.369386	0.776969
ssc-miR-218	0.189802	0.369386	0.776969
ssc-miR-99a-5p	0.0984386	0.372907	0.776969
ssc-miR-99a-3p	0.137806	0.373009	0.776969
ssc-miR-202-5p	-0.780528	0.375457	0.776969
ssc-miR-328	-0.11349	0.377218	0.776969
ssc-miR-532-3p	0.110125	0.377857	0.776969
ssc-miR-148b-3p	-0.0725524	0.383532	0.783739
ssc-miR-194a-5p	0.397449	0.387503	0.786527
ssc-miR-505	0.165908	0.389677	0.786527
ssc-miR-744	0.102312	0.398443	0.799316
ssc-miR-192	-0.157203	0.40596	0.809459
ssc-miR-628-5p	-0.11299	0.410564	0.813707
ssc-miR-29c	0.167462	0.413434	0.814489
ssc-miR-671-5p	-0.288404	0.418769	0.820089
ssc-miR-1306-3p	-0.3375	0.422578	0.822651
ssc-miR-190a	0.192216	0.431371	0.829386
ssc-miR-425-5p	-0.10416	0.432016	0.829386
ssc-miR-296-3p	-0.140806	0.4336	0.829386
ssc-miR-9810-3p	-0.576031	0.441028	0.835024
ssc-let-7f-5p	-0.0922153	0.441623	0.835024
ssc-let-7i-5p	0.0874777	0.44621	0.838876
ssc-miR-376a-3p	0.819534	0.451971	0.844877
ssc-miR-296-5p	-0.135835	0.459915	0.851604
ssc-miR-331-5p	-0.18329	0.460746	0.851604
ssc-miR-10382	-0.149348	0.464106	0.853021
ssc-miR-381-5p	0.315773	0.468505	0.856247
ssc-let-7g	-0.0873738	0.471387	0.856247
ssc-miR-10b	-0.129202	0.479842	0.856247
ssc-miR-10384	0.139996	0.481418	0.856247
ssc-miR-365-3p	0.0672456	0.481594	0.856247
ssc-miR-489	0.274308	0.48229	0.856247
ssc-miR-1271-5p	-0.123266	0.484079	0.856247
ssc-miR-24-2-5p	0.139613	0.486904	0.856638
ssc-miR-187	-0.58271	0.493918	0.858004
ssc-miR-7139-5p	0.113903	0.495157	0.858004
ssc-miR-143-5p	0.346555	0.50214	0.858004
ssc-miR-26b-3p	-0.113114	0.513312	0.858004
ssc-miR-676-3p	0.0716783	0.518318	0.858004
ssc-miR-224	0.47662	0.520156	0.858004
ssc-miR-222	0.107475	0.523255	0.858004
ssc-miR-181b	-0.0727502	0.52509	0.858004
ssc-miR-345-5p	-0.218873	0.52693	0.858004
ssc-miR-133b	-0.0573112	0.527098	0.858004
ssc-miR-199a-3p	0.0735007	0.528182	0.858004
ssc-miR-34a	0.171588	0.530503	0.858004
ssc-let-7f-3p	-0.116149	0.531663	0.858004
ssc-miR-455-3p	-0.140699	0.53364	0.858004
ssc-miR-122-5p	0.496696	0.536251	0.858004
ssc-miR-33b-5p	0.105351	0.537972	0.858004
ssc-miR-493-3p	0.162347	0.540453	0.858004
ssc-miR-29a-5p	-0.177931	0.540941	0.858004
ssc-miR-191	0.0630384	0.542107	0.858004
ssc-miR-10391	-0.176411	0.544627	0.858004
ssc-miR-199b-3p	0.0717897	0.545315	0.858004
ssc-miR-450b-3p	-0.511739	0.549619	0.858004
ssc-miR-150	0.0978259	0.54979	0.858004
ssc-miR-7137-3p	-0.109486	0.55027	0.858004
ssc-let-7e	-0.0722907	0.557707	0.858671
ssc-miR-551a	0.46498	0.559262	0.858671
ssc-miR-122-3p	-0.480761	0.561166	0.858671
ssc-miR-18a	0.122793	0.562718	0.858671
ssc-miR-18b	-0.247164	0.563747	0.858671
ssc-miR-221-5p	0.151033	0.568884	0.860782
ssc-miR-200b	-0.455111	0.573248	0.860782
ssc-miR-130b-5p	-0.0879673	0.575869	0.860782
ssc-miR-215	-0.263026	0.576591	0.860782
ssc-miR-615	-0.189103	0.578215	0.860782
ssc-miR-210	0.128402	0.586677	0.865965
ssc-miR-30b-3p	-0.127818	0.590018	0.865965
ssc-miR-664-5p	-0.0948667	0.590239	0.865965
ssc-miR-96-5p	-0.431312	0.59295	0.865965
ssc-miR-148a-5p	-0.0769477	0.599218	0.865965
ssc-miR-9851-3p	0.470068	0.600626	0.865965
ssc-miR-369	-0.0885613	0.601229	0.865965
ssc-let-7i-3p	0.0778826	0.602754	0.865965
ssc-miR-885-3p	-0.112128	0.608829	0.866453
ssc-miR-17-3p	0.065817	0.613479	0.866453
ssc-miR-7135-5p	0.329548	0.614362	0.866453
ssc-miR-181c	0.0481973	0.617436	0.866453
ssc-miR-132	0.10217	0.619582	0.866453
ssc-let-7c	0.0633928	0.621963	0.866453
ssc-miR-628-3p	-0.110325	0.628316	0.866453
ssc-miR-219a	0.335415	0.630437	0.866453
ssc-miR-30b-5p	0.0499033	0.633533	0.866453
ssc-miR-186-3p	-0.23251	0.637543	0.866453
ssc-miR-2320-5p	0.0688186	0.639727	0.866453
ssc-miR-136-3p	-0.0487391	0.645482	0.866453
ssc-miR-362	0.0502693	0.646651	0.866453
ssc-miR-140-3p	0.0630126	0.646693	0.866453
ssc-miR-503	0.117257	0.647544	0.866453
ssc-miR-769-3p	-0.0968597	0.648051	0.866453
ssc-miR-338	-0.113888	0.650844	0.866453
ssc-miR-184	-0.127482	0.651799	0.866453
ssc-miR-130b-3p	0.0475135	0.654946	0.866453
ssc-miR-24-1-5p	0.0981254	0.656362	0.866453
ssc-miR-149	0.0868354	0.660726	0.866453
ssc-miR-4331-3p	0.309009	0.661033	0.866453
ssc-miR-6516	0.0701876	0.664786	0.867914
ssc-let-7d-5p	-0.0382722	0.673828	0.875401
ssc-miR-107	0.0405018	0.678069	0.875401
ssc-miR-582-5p	-0.197032	0.678502	0.875401
ssc-miR-29b	0.109356	0.684685	0.879927
ssc-miR-339-3p	0.168488	0.689221	0.880895
ssc-miR-423-3p	-0.0371338	0.690793	0.880895
ssc-miR-7137-5p	0.365585	0.694638	0.882378
ssc-miR-1	-0.0632011	0.701227	0.887322
ssc-miR-190b	-0.111476	0.707835	0.892252
ssc-miR-216	0.319972	0.716296	0.898436
ssc-miR-181a	-0.045661	0.718203	0.898436
ssc-miR-24-3p	0.0464412	0.72464	0.900196
ssc-miR-504	0.054965	0.726141	0.900196
ssc-miR-487b	0.2703	0.735527	0.900196
ssc-miR-9841-3p	0.0767248	0.740257	0.900196
ssc-miR-423-5p	-0.0661917	0.742919	0.900196
ssc-miR-27a	0.0367161	0.74386	0.900196
ssc-miR-874	0.104337	0.747437	0.900196
ssc-miR-137	1.1064	0.747707	0.900196
ssc-miR-9-1	0.082755	0.748345	0.900196
ssc-miR-9-2	0.082755	0.748345	0.900196
ssc-miR-9	0.100553	0.750176	0.900196
ssc-miR-370	-0.0851461	0.754715	0.900196
ssc-miR-7139-3p	-0.31352	0.759355	0.900196
ssc-miR-139-5p	-0.0393544	0.759508	0.900196
ssc-miR-185	-0.059701	0.760652	0.900196
ssc-miR-32	0.0443974	0.767342	0.904859
ssc-miR-10390	-0.186761	0.772911	0.906109
ssc-miR-126-3p	0.0342735	0.773911	0.906109
ssc-miR-708-3p	0.0426374	0.77755	0.907106
ssc-miR-10a-3p	0.0803987	0.780276	0.907106
ssc-miR-30e-5p	0.0174318	0.795339	0.921361
ssc-miR-146b	-0.0991509	0.806204	0.928261
ssc-miR-7136-5p	-0.134196	0.806938	0.928261
ssc-miR-30c-1-3p	-0.06017	0.813894	0.933
ssc-miR-574-5p	-0.0551132	0.82216	0.93427
ssc-miR-22-3p	0.0276381	0.822432	0.93427
ssc-miR-490-3p	-0.0981865	0.82636	0.93427
ssc-miR-490	-0.0981865	0.82636	0.93427
ssc-miR-376a-5p	-0.0622115	0.831172	0.936491
ssc-miR-208b	0.0834892	0.839668	0.942835
ssc-miR-455-5p	-0.0268687	0.84385	0.943375
ssc-miR-7138-5p	0.0398999	0.848053	0.943375
ssc-let-7a	-0.0275888	0.853825	0.943375
ssc-miR-499-5p	-0.0532911	0.857226	0.943375
ssc-miR-34c	0.13224	0.85839	0.943375
ssc-miR-103	0.0198044	0.864037	0.943375
ssc-miR-138	0.096684	0.867801	0.943375
ssc-miR-1839-5p	-0.138941	0.868892	0.943375
ssc-miR-652	-0.0302254	0.870896	0.943375
ssc-miR-206	-0.0226022	0.875824	0.943375
ssc-miR-21-5p	-0.0212794	0.875937	0.943375
ssc-miR-1306-5p	-0.021972	0.878386	0.943375
ssc-miR-670	0.0812427	0.880017	0.943375
ssc-miR-10388	0.0219244	0.880292	0.943375
ssc-miR-374a-5p	-0.0132332	0.902999	0.957445
ssc-miR-151-5p	-0.0169202	0.904485	0.957445
ssc-miR-374b-5p	0.0148906	0.904663	0.957445
ssc-miR-758	-0.0232164	0.909302	0.957445
ssc-miR-212	-0.0763269	0.909367	0.957445
ssc-miR-2483	0.0372112	0.91226	0.957445
ssc-miR-363	0.0232549	0.918756	0.957445
ssc-miR-545-3p	-0.0361969	0.919254	0.957445
ssc-miR-1249	-0.0201455	0.919613	0.957445
ssc-miR-1296-5p	-0.0134365	0.926087	0.961144
ssc-miR-106a	0.025317	0.946294	0.974051
ssc-miR-4331-5p	0.0108083	0.947433	0.974051
ssc-miR-320	-0.00665212	0.948991	0.974051
ssc-miR-324	-0.010601	0.953173	0.974051
ssc-miR-326	0.027528	0.953327	0.974051
ssc-miR-143-3p	0.010098	0.957101	0.97488
ssc-miR-4332	-0.0272059	0.966398	0.978767
ssc-miR-22-5p	-0.00487187	0.969731	0.978767
ssc-miR-545-5p	-0.0079996	0.969842	0.978767
ssc-miR-136-5p	0.00256754	0.980145	0.98614
ssc-miR-29a-3p	-0.00297663	0.985225	0.988229
ssc-miR-499-3p	-0.00291268	0.991749	0.991749
ssc-miR-196b-5p	-1.29336	NA	NA
ssc-miR-10386	1.24623	NA	NA
