# Supplementary material for: Identifying miRNA-mRNA regulatory networks on extreme n-6/n-3 polyunsaturated fatty acid ratio expression profiles in porcine skeletal muscle
Source: PLoS One. 2023 May 4;18(5):e0283231. doi: 10.1371/journal.pone.0283231 (PMC10159129; doi:10.1371/journal.pone.0283231)
Supplement: S4 Table — (XLSX) [file pone.0283231.s004.xlsx]

## Sheet: S4 Table
S4 Table. List of Gene Ontology (GO) terms related to DEGs according to n-6/n-3 PUFA ratio.
GOID	GOTerm	p-value	q-value	% Associated Genes	Nr. Genes	Associated Genes Found
GO:0048592	eye morphogenesis	0.000241117	0.0136954	6.98925	13	ARL6, CCDC66, CD36, FZD5, MAN2A1, MAPRE2, MFAP2, NECTIN3, NIPBL, PRKCI, RSC1A1, TOPORS, TSKU
GO:2001016	positive regulation of skeletal muscle cell differentiation	0.00034231	0.013888	42.8571	3	ARNTL, SBNO1, TBX1
GO:0061061	muscle structure development	0.000153579	0.0145388	4.2503	36	ARID5B, ARNTL, BCL9L, CDH15, CHIC1, CTH, DNM1L, ELN, EVC, FHOD3, FOXN2, GAMT, GPCPD1, HBEGF, HEYL, HMGCR, HOMER1, IGFBP5, INTS2, KLF5, MBNL1, METTL21C, MSC, NANOS1, PAXBP1, PDLIM4, PGM5, SBNO1, SGCA, SMTN, SOD2, SRPK3, TBX1, TMOD3, TP53INP1, VGLL2
GO:0072698	protein localization to microtubule cytoskeleton	0.000645759	0.015283	10.4478	7	ABHD17B, DIAPH1, GOLGB1, MAPRE2, NCAPD2, NEDD1, STIL
GO:0002066	columnar/cuboidal epithelial cell development	0.000592443	0.0152958	9.30233	8	ARNTL, C1GALT1, FAS, KLF5, SBNO1, SLC4A4, SLC4A7, TIGAR
GO:0098534	centriole assembly	0.000326918	0.0154741	11.6667	7	BRCA1, CEP120, CEP152, CNTRL, SASS6, STIL, TP53INP1
GO:0060042	retina morphogenesis in camera-type eye	0.000589204	0.0167334	10.6061	7	ARL6, CCDC66, MAN2A1, MAPRE2, NECTIN3, RSC1A1, TOPORS
GO:0007099	centriole replication	0.000236744	0.0168088	12.2807	7	BRCA1, CEP120, CEP152, CNTRL, SASS6, STIL, TP53INP1
GO:0060538	skeletal muscle organ development	0.000119421	0.0169577	6.75676	15	ARNTL, BCL9L, ELN, FOXN2, GPCPD1, HEYL, HMGCR, HOMER1, KLF5, METTL21C, MSC, SBNO1, SRPK3, TBX1, VGLL2
GO:0007517	muscle organ development	0.000537989	0.0169765	4.69667	24	ARID5B, ARNTL, BCL9L, DNM1L, ELN, EVC, FOXN2, GAMT, GPCPD1, HBEGF, HEYL, HMGCR, HOMER1, INTS2, KLF5, METTL21C, MSC, PAXBP1, SBNO1, SGCA, SMTN, SRPK3, TBX1, VGLL2
GO:0060537	muscle tissue development	0.000837365	0.0182932	4.49438	24	ARNTL, BCL9L, CHIC1, DIAPH1, ELN, FHOD3, FOXN2, GAMT, GPCPD1, HEYL, HMGCR, HOMER1, IGFBP5, INTS2, KLF5, METTL21C, MSC, PGM5, SBNO1, SRPK3, TBX1, TP53INP1, VGLL2, ZFAND5
GO:0071880	adenylate cyclase-activating adrenergic receptor signaling pathway	0.000930562	0.0188771	14.2857	5	ADRA2B, ARRDC3, CHIC1, NANOS1, PDE4D
GO:0042398	cellular modified amino acid biosynthetic process	0.000536656	0.0190513	10.7692	7	ATIC, CHAC2, CHDH, CKM, GABPA, GAMT, GCLM
GO:0007519	skeletal muscle tissue development	7.51107e-05	0.0213314	7.04225	15	ARNTL, BCL9L, ELN, FOXN2, GPCPD1, HEYL, HMGCR, HOMER1, KLF5, METTL21C, MSC, SBNO1, SRPK3, TBX1, VGLL2
GO:0044380	protein localization to cytoskeleton	0.00117257	0.0222007	9.45946	7	ABHD17B, DIAPH1, GOLGB1, MAPRE2, NCAPD2, NEDD1, STIL
GO:0071875	adrenergic receptor signaling pathway	0.00153634	0.0256659	12.8205	5	ADRA2B, ARRDC3, CHIC1, NANOS1, PDE4D
GO:0048593	camera-type eye morphogenesis	0.00167355	0.0264049	6.71141	10	ARL6, CCDC66, CD36, FZD5, MAN2A1, MAPRE2, NECTIN3, RSC1A1, TOPORS, TSKU
GO:0086023	adenylate cyclase-activating adrenergic receptor signaling pathway involved in heart process	0.00151158	0.0268306	27.2727	3	CHIC1, NANOS1, PDE4D
GO:0007098	centrosome cycle	0.0020245	0.0287479	6.14525	11	BRCA1, CEP120, CEP152, CNTRL, GADD45A, HAUS3, NCAPD2, SASS6, STIL, TMEM67, TP53INP1
GO:0048703	embryonic viscerocranium morphogenesis	0.00198285	0.0296384	25	3	NIPBL, RDH10, TBX1
GO:0032933	SREBP signaling pathway	0.00317563	0.0322099	21.4286	3	FBXO44, INSIG2, ZBTB7B
GO:0042996	regulation of Golgi to plasma membrane protein transport	0.00317563	0.0322099	21.4286	3	CNST, DEPP1, FAS
GO:0019430	removal of superoxide radicals	0.00306606	0.0322504	14.2857	4	CD36, GABPA, SOD2, SOD3
GO:0046548	retinal rod cell development	0.00253606	0.0327382	23.0769	3	CCDC66, MAPRE2, TOPORS
GO:0002634	regulation of germinal center formation	0.00253606	0.0327382	23.0769	3	ADA, RC3H1, TADA1
GO:0051900	regulation of mitochondrial depolarization	0.00267369	0.0330142	14.8148	4	BOK, GCLM, GOT1, MYOC
GO:0048643	positive regulation of skeletal muscle tissue development	0.00267369	0.0330142	14.8148	4	ARNTL, HMGCR, SBNO1, TBX1
GO:0051298	centrosome duplication	0.00244816	0.0331085	7.47664	8	BRCA1, CEP120, CEP152, CNTRL, SASS6, STIL, TMEM67, TP53INP1
GO:0014706	striated muscle tissue development	0.00303948	0.0332004	4.2885	22	ARNTL, BCL9L, CHIC1, DIAPH1, ELN, FHOD3, FOXN2, GAMT, GPCPD1, HEYL, HMGCR, HOMER1, INTS2, KLF5, METTL21C, MSC, PGM5, SBNO1, SRPK3, TBX1, TP53INP1, VGLL2
GO:0035914	skeletal muscle cell differentiation	0.00298944	0.03396	8.04598	7	ARNTL, BCL9L, FOXN2, HEYL, KLF5, SBNO1, TBX1
GO:0090596	sensory organ morphogenesis	0.00292832	0.0346517	4.93827	16	ARL6, CCDC66, CD36, FZD5, INSIG2, MAN2A1, MAPRE2, MFAP2, NECTIN3, NIPBL, OSR2, PRKCI, RSC1A1, TBX1, TOPORS, TSKU
GO:0051882	mitochondrial depolarization	0.00396506	0.0351899	13.3333	4	BOK, GCLM, GOT1, MYOC
GO:0071450	cellular response to oxygen radical	0.00396506	0.0351899	13.3333	4	CD36, GABPA, SOD2, SOD3
GO:0071451	cellular response to superoxide	0.00396506	0.0351899	13.3333	4	CD36, GABPA, SOD2, SOD3
GO:0007620	copulation	0.00396506	0.0351899	13.3333	4	ACVR2A, ADA, SERPINE2, TADA1
GO:0031023	microtubule organizing center organization	0.00362149	0.0354656	5.69948	11	BRCA1, CEP120, CEP152, CNTRL, GADD45A, HAUS3, NCAPD2, SASS6, STIL, TMEM67, TP53INP1
GO:0042752	regulation of circadian rhythm	0.00393069	0.0360102	6.38298	9	ADA, ARNTL, FBXL3, FBXO44, MAPK8, PPP1CB, SBNO1, TADA1, TARDBP
GO:0048286	lung alveolus development	0.00425714	0.0366372	10.2041	5	ADA, IGFBP5, LTBP2, MAN2A1, TADA1
GO:0071501	cellular response to sterol depletion	0.00390555	0.0369725	20	3	FBXO44, INSIG2, ZBTB7B
GO:0060221	retinal rod cell differentiation	0.00472944	0.0395047	18.75	3	CCDC66, MAPRE2, TOPORS
GO:0002064	epithelial cell development	0.00581601	0.0412937	4.947	14	ACTA2, ARNTL, C1GALT1, CD36, EPB41L5, FAS, FEM1B, KLF5, PDE4D, SBNO1, SLC4A4, SLC4A7, TIGAR, VEZF1
GO:0003254	regulation of membrane depolarization	0.00596723	0.041334	9.43396	5	BOK, GCLM, GOT1, MYOC, NEDD4L
GO:0033144	negative regulation of intracellular steroid hormone receptor signaling pathway	0.00596723	0.041334	9.43396	5	ARNTL, BRCA1, HEYL, SBNO1, TP53INP1
GO:0000725	recombinational repair	0.00575926	0.0419393	5.64972	10	ANGPTL2, BRCA1, FSCN1, HELB, LRIF1, NABP1, NIPBL, POLK, RAD50, RMI1
GO:0048521	negative regulation of behavior	0.00565052	0.0422302	17.6471	3	ADA, ARRDC3, TADA1
GO:0006991	response to sterol depletion	0.00565052	0.0422302	17.6471	3	FBXO44, INSIG2, ZBTB7B
GO:0060576	intestinal epithelial cell development	0.00565052	0.0422302	17.6471	3	C1GALT1, KLF5, TIGAR
GO:0043084	penile erection	0.00565052	0.0422302	17.6471	3	ACVR2A, ADA, TADA1
GO:0000729	DNA double-strand break processing	0.00626486	0.0423624	11.7647	4	BACH1, BRCA1, HELB, RAD50
GO:0000305	response to oxygen radical	0.00626486	0.0423624	11.7647	4	CD36, GABPA, SOD2, SOD3
GO:1902305	regulation of sodium ion transmembrane transport	0.00641868	0.0423932	7.89474	6	ATP1B1, DNM1L, KIF5B, KLHL24, NANOS1, NEDD4L
GO:0009143	nucleoside triphosphate catabolic process	0.0066717	0.0430628	16.6667	3	ADA, SMPDL3A, TADA1
GO:0140115	export across plasma membrane	0.00564022	0.0432925	8.10811	6	ABCC4, ABCC5, ATP1B1, KCNH2, SLC35G1, SLC4A4
GO:0045744	negative regulation of G protein-coupled receptor signaling pathway	0.00564022	0.0432925	8.10811	6	ADA, APLNR, ARRDC3, DNM1, PLEK, TADA1
GO:0001782	B cell homeostasis	0.00695315	0.0438821	11.4286	4	ADA, RC3H1, SOS1, TADA1
GO:0001956	positive regulation of neurotransmitter secretion	0.00562335	0.044362	12.1212	4	DNM1L, DTNBP1, SLC4A7, SS18
GO:0000303	response to superoxide	0.00562335	0.044362	12.1212	4	CD36, GABPA, SOD2, SOD3
GO:0043266	regulation of potassium ion transport	0.00724147	0.0447082	6.25	8	ALG10, ATP1B1, KCNH2, KCNIP3, KIF5B, KLHL24, NANOS1, NEDD4L
GO:0000724	double-strand break repair via homologous recombination	0.00553856	0.0449415	5.68182	10	ANGPTL2, BRCA1, FSCN1, HELB, LRIF1, NABP1, NIPBL, POLK, RAD50, RMI1
GO:0090303	positive regulation of wound healing	0.00793496	0.0450706	6.73077	7	CD36, GABPA, HBEGF, LPIN1, PLEK, SMOC2, THBD
GO:0150063	visual system development	0.00784855	0.0454895	4.21286	19	ARL6, BMPR1B, CCDC66, CD36, FZD5, MAN2A1, MAPRE2, MFAP2, NECTIN3, NIPBL, OSR2, PRKCI, RDH10, RSC1A1, SIX5, SLC4A4, SOS1, TOPORS, TSKU
GO:0001654	eye development	0.00758192	0.0458142	4.25056	19	ARL6, BMPR1B, CCDC66, CD36, FZD5, MAN2A1, MAPRE2, MFAP2, NECTIN3, NIPBL, OSR2, PRKCI, RDH10, RSC1A1, SIX5, SLC4A4, SOS1, TOPORS, TSKU
GO:0086103	G protein-coupled receptor signaling pathway involved in heart process	0.00779552	0.0461235	15.7895	3	CHIC1, NANOS1, PDE4D
GO:0061157	mRNA destabilization	0.00847557	0.0462896	10.8108	4	CPEB3, RC3H1, RIDA, TARDBP
GO:0048880	sensory system development	0.00843918	0.0469946	4.14847	19	ARL6, BMPR1B, CCDC66, CD36, FZD5, MAN2A1, MAPRE2, MFAP2, NECTIN3, NIPBL, OSR2, PRKCI, RDH10, RSC1A1, SIX5, SLC4A4, SOS1, TOPORS, TSKU
GO:0006984	ER-nucleus signaling pathway	0.00936093	0.0483364	8.47458	5	BOK, FBXO44, GABPA, INSIG2, ZBTB7B
GO:0031274	positive regulation of pseudopodium assembly	0.0090242	0.0483561	15	3	CDC42EP3, CNTRL, WASHC1
GO:0002467	germinal center formation	0.0090242	0.0483561	15	3	ADA, RC3H1, TADA1
GO:0051438	regulation of ubiquitin-protein transferase activity	0.00976139	0.0486357	7.22892	6	ARRDC3, DNM1L, FBXO44, FEM1B, MRPL23, TOPORS
GO:1905508	protein localization to microtubule organizing center	0.00931227	0.0489757	10.5263	4	GOLGB1, NCAPD2, NEDD1, STIL
GO:0042634	regulation of hair cycle	0.00931227	0.0489757	10.5263	4	ARNTL, CDH15, NIPBL, SBNO1
GO:0035115	embryonic forelimb morphogenesis	0.00931227	0.0489757	10.5263	4	NIPBL, NUSAP1, OSR2, RDH10
GO:0030033	microvillus assembly	0.0103597	0.0490359	14.2857	3	FSCN1, KLF5, RAPGEF6
GO:2000302	positive regulation of synaptic vesicle exocytosis	0.0103597	0.0490359	14.2857	3	DNM1L, SLC4A7, SS18
GO:0031272	regulation of pseudopodium assembly	0.0103597	0.0490359	14.2857	3	CDC42EP3, CNTRL, WASHC1
GO:0070233	negative regulation of T cell apoptotic process	0.0103597	0.0490359	14.2857	3	ADA, TADA1, TSC22D3
GO:0060021	roof of mouth development	0.00967504	0.0490663	6.48148	7	ARID5B, EPHB3, INSIG2, MSC, OSR2, SOS1, TBX1
GO:0002028	regulation of sodium ion transport	0.0106426	0.0495492	6.36364	7	ATP1B1, DNM1L, KIF5B, KLHL24, NANOS1, NEDD4L, SERPINE2
GO:0051494	negative regulation of cytoskeleton organization	0.0103125	0.0496399	5.18135	10	AVIL, BRCA1, FHOD3, MAP1B, MYOC, PFN2, TMEM67, TMOD3, TP53INP1, TPX2
GO:0046599	regulation of centriole replication	0.010201	0.0499495	10.2564	4	BRCA1, CEP120, STIL, TP53INP1
