# Supplementary material for: Identifying miRNA-mRNA regulatory networks on extreme n-6/n-3 polyunsaturated fatty acid ratio expression profiles in porcine skeletal muscle
Source: PLoS One. 2023 May 4;18(5):e0283231. doi: 10.1371/journal.pone.0283231 (PMC10159129; doi:10.1371/journal.pone.0283231)
Supplement: S5 Table — (XLSX) [file pone.0283231.s005.xlsx]

## Sheet: S5 Table
S5 Table. Predicted porcine mature miRNAs co-expression with DEGs.
DEGs	Porcine mature miRNAs	r	p-value
NFXL1	ssc-miR-6782-3p	-0.78991	3.43185e-05
PPP1CB	ssc-miR-330	-0.727341	0.00027914
PRRC1	ssc-miR-6782-3p	-0.726589	0.000285276
MTERF1	ssc-miR-330	-0.721324	0.000331539
LRP12	ssc-miR-6782-3p	-0.71305	0.000417115
CD36	ssc-miR-874	-0.711278	0.000437698
CD36	ssc-miR-486	-0.708271	0.000474615
SMPDL3A	ssc-miR-6782-3p	-0.705528	0.000510549
SS18	ssc-miR-6782-3p	-0.702784	0.000548798
CHAC2	ssc-miR-330	-0.701016	0.000574714
UHRF1BP1L	ssc-miR-6782-3p	-0.698759	0.00060928
SS18	ssc-miR-330	-0.693755	0.000692274
FBXO33	ssc-miR-330	-0.683716	0.000887895
ARRDC3	ssc-miR-874	-0.679699	0.000978282
HSD17B13	ssc-miR-381-3p	-0.676449	0.00105701
SGK3	ssc-miR-369	-0.668932	0.00125972
PRRC1	ssc-miR-330	-0.667168	0.00131175
IL1RAP	ssc-miR-423-5p	-0.66015	0.00153705
CLK4	ssc-miR-490-3p	-0.654356	0.00174676
CLK4	ssc-miR-490	-0.654356	0.00174676
MTERF1	ssc-miR-190a	-0.651848	0.00184469
RIDA	ssc-miR-6782-3p	-0.651618	0.0018539
CEBPD	ssc-miR-6782-3p	-0.648364	0.00198832
FAM107B	ssc-miR-6782-3p	-0.647103	0.00204256
FAM13A	ssc-miR-330	-0.644846	0.00214276
ECT2	ssc-miR-6782-3p	-0.644688	0.00214991
ATAD1	ssc-miR-6782-3p	-0.641084	0.00231886
SGK3	ssc-miR-190a	-0.640212	0.00236134
SGK3	ssc-miR-19a	-0.63952	0.00239551
ARRDC3	ssc-miR-133a-5p	-0.63609	0.00257111
FAM107B	ssc-miR-330	-0.635816	0.00258558
SGK3	ssc-miR-10384	-0.634857	0.00263681
CTSF	ssc-miR-10383	-0.634312	0.0026663
GADD45A	ssc-miR-1285	-0.633562	0.00270731
FBXO33	ssc-miR-6782-3p	-0.632569	0.00276243
HSD17B13	ssc-miR-296-3p	-0.632292	0.00277795
ZFAND5	ssc-miR-6782-3p	-0.631817	0.0028048
ARRDC3	ssc-miR-22-3p	-0.631579	0.00281829
ARL6	ssc-miR-490-3p	-0.630986	0.0028522
ARL6	ssc-miR-490	-0.630986	0.0028522
FAM13A	ssc-miR-1285	-0.630385	0.00288694
SC5D	ssc-miR-6782-3p	-0.629044	0.00296563
SGK3	ssc-miR-330	-0.628822	0.00297889
PDE4D	ssc-miR-6782-3p	-0.628056	0.00302482
SGK3	ssc-miR-532-3p	-0.626935	0.00309306
TPMT	ssc-miR-490-3p	-0.626747	0.00310465
TPMT	ssc-miR-490	-0.626747	0.00310465
GALNT15	ssc-miR-615	-0.626743	0.00310491
C1GALT1	ssc-miR-330	-0.626551	0.00311675
SGK3	ssc-miR-335	-0.625191	0.00320186
ELL2	ssc-miR-6782-3p	-0.625047	0.003211
PLCXD2	ssc-miR-330	-0.62453	0.00324395
ARRDC3	ssc-miR-423-5p	-0.62406	0.00327411
ARRDC3	ssc-miR-423-3p	-0.62406	0.00327411
ELMOD2	ssc-miR-486	-0.623777	0.00329237
FAS	ssc-miR-6782-3p	-0.623025	0.00334141
ARRDC3	ssc-miR-149	-0.621053	0.00347281
SMPDL3A	ssc-miR-1285	-0.619904	0.00355127
ARRDC3	ssc-miR-362	-0.619782	0.00355972
GADD45A	ssc-miR-6782-3p	-0.619782	0.00355972
SACM1L	ssc-miR-330	-0.619639	0.00356962
CLK4	ssc-miR-1343	-0.617525	0.0037185
POLR3G	ssc-miR-874	-0.616197	0.00381469
ABHD5	ssc-miR-330	-0.615269	0.0038831
ABHD17B	ssc-miR-330	-0.615269	0.0038831
ARRDC3	ssc-miR-30c-1-3p	-0.615099	0.00389576
ARL6	ssc-miR-10384	-0.614517	0.00393929
SGK3	ssc-miR-28-5p	-0.613879	0.00398745
CD36	ssc-miR-181b	-0.613534	0.00401373
ARL6	ssc-miR-330	-0.613012	0.00405369
SGK3	ssc-miR-505	-0.612308	0.00410823
SGK3	ssc-miR-676-3p	-0.611636	0.00416075
IL1RAP	ssc-miR-149	-0.610526	0.00424878
LRIF1	ssc-miR-10383	-0.609334	0.00434507
ARL6	ssc-miR-369	-0.609023	0.00437051
ELMOD2	ssc-miR-181b	-0.607976	0.00445691
ARRDC3	ssc-miR-190a	-0.607387	0.00450619
ARRDC3	ssc-miR-1343	-0.606995	0.00453917
ARL6	ssc-miR-1343	-0.606995	0.00453917
ARRDC3	ssc-miR-330	-0.606243	0.00460309
ARRDC3	ssc-miR-500-5p	-0.606243	0.0046031
SGK3	ssc-miR-500-5p	-0.605434	0.00467268
NCEH1	ssc-miR-6782-3p	-0.604214	0.00477928
SGK3	ssc-miR-136-5p	-0.604075	0.00479151
RNF19A	ssc-miR-330	-0.603986	0.00479935
G2E3	ssc-miR-190a	-0.603774	0.0048182
ERCC5	ssc-miR-10386	-0.603689	0.00482575
SMPDL3A	ssc-miR-330	-0.603234	0.00486628
ARL6	ssc-miR-28-5p	-0.603008	0.00488661
ARRDC3	ssc-miR-191	-0.603008	0.00488661
ARRDC3	ssc-miR-935	-0.603008	0.00488661
CD36	ssc-miR-935	-0.603008	0.00488661
IL1RAP	ssc-miR-190a	-0.602865	0.00489941
ARL6	ssc-miR-323	-0.602482	0.00493398
ZNF248	ssc-miR-6782-3p	-0.60173	0.00500245
ARL6	ssc-miR-676-3p	-0.601131	0.00505754
ELMOD2	ssc-miR-9843-3p	-0.601054	0.00506467
UHRF1BP1L	ssc-miR-330	-0.600978	0.00507171
SGK3	ssc-miR-708-5p	-0.600304	0.00513439
ARRDC3	ssc-miR-365-3p	-0.6	0.00516293
GALNT15	ssc-miR-493-3p	-0.599925	0.00516997
ELL2	ssc-miR-330	-0.599473	0.00521259
ARRDC3	ssc-miR-885-5p	-0.598496	0.00530584
ARRDC3	ssc-let-7d-5p	-0.598496	0.00530584
SMPDL3A	ssc-miR-874	-0.598496	0.00530584
HSD17B13	ssc-miR-10384	-0.597667	0.00538607
ZNF570	ssc-miR-204	-0.597217	0.00542996
ARRDC3	ssc-miR-186-5p	-0.596992	0.00545199
IL1RAP	ssc-miR-22-3p	-0.596992	0.00545199
FBXO33	ssc-miR-1343	-0.596465	0.00550405
ARRDC3	ssc-miR-10388	-0.595713	0.00557897
HSD17B13	ssc-miR-148a-5p	-0.594432	0.00570846
GLS	ssc-miR-330	-0.594208	0.00573133
G2E3	ssc-miR-505	-0.594045	0.00574813
ARL6	ssc-miR-19a	-0.593985	0.00575425
GADD45A	ssc-miR-330	-0.592704	0.0058871
IL1RAP	ssc-miR-331-5p	-0.592704	0.0058871
PURG	ssc-miR-204	-0.590977	0.00607015
CLK4	ssc-miR-10384	-0.590448	0.00612726
IL1RAP	ssc-miR-30c-1-3p	-0.590193	0.00615486
SGK3	ssc-miR-489	-0.589705	0.00620804
ARNTL	ssc-miR-6782-3p	-0.589695	0.00620908
ARL6	ssc-miR-489	-0.589438	0.00623727
POLR3G	ssc-miR-493-3p	-0.58899	0.00628667
ARRDC3	ssc-miR-7139-5p	-0.588943	0.00629179
MTERF1	ssc-miR-532-3p	-0.588943	0.00629179
TADA1	ssc-miR-490-3p	-0.588614	0.0063283
TADA1	ssc-miR-490	-0.588614	0.0063283
ARRDC3	ssc-miR-676-3p	-0.588325	0.00636046
ARRDC3	ssc-miR-500-3p	-0.58797	0.00640017
ARRDC3	ssc-miR-532-3p	-0.587439	0.00645994
MINPP1	ssc-miR-330	-0.587439	0.00645994
SGK3	ssc-miR-424-5p	-0.58673	0.00654048
ARL6	ssc-miR-136-5p	-0.586466	0.00657062
SGK3	ssc-miR-365-3p	-0.585221	0.00671451
ARRDC3	ssc-miR-19a	-0.584962	0.00674477
ARRDC3	ssc-miR-130b-3p	-0.584962	0.00674477
GALNT15	ssc-miR-149	-0.584962	0.00674477
SGK3	ssc-miR-204	-0.584467	0.00680294
SGK3	ssc-miR-19b	-0.584467	0.00680294
IL1RAP	ssc-miR-10388	-0.58443	0.0068073
CEBPZOS	ssc-miR-490-3p	-0.583712	0.00689246
CEBPZOS	ssc-miR-490	-0.583712	0.00689246
GALNT15	ssc-miR-330	-0.583678	0.00689649
SGK3	ssc-miR-323	-0.583178	0.00695629
CLK4	ssc-miR-7137-3p	-0.583145	0.00696023
IL1RAP	ssc-miR-1343	-0.582926	0.00698663
ALG10	ssc-miR-6782-3p	-0.582612	0.00702454
ARL6	ssc-miR-320	-0.581955	0.00710444
ARRDC3	ssc-miR-151-5p	-0.581955	0.00710444
PRELID3B	ssc-miR-1285	-0.581806	0.00712266
IL1RAP	ssc-miR-330	-0.581422	0.00716982
ATP1B1	ssc-miR-6782-3p	-0.580888	0.00723575
ARRDC3	ssc-miR-1306-5p	-0.580669	0.00726288
ARRDC3	ssc-miR-7-3p	-0.580451	0.00729007
ARL6	ssc-miR-204	-0.580451	0.00729007
IL1RAP	ssc-miR-130b-3p	-0.580451	0.00729007
MTERF1	ssc-miR-369	-0.580451	0.00729007
GRINA	ssc-miR-10383	-0.580354	0.00730222
POLR3G	ssc-miR-362	-0.579503	0.00740911
IL1RAP	ssc-miR-423-3p	-0.578947	0.00747966
ARRDC3	ssc-miR-19b	-0.578947	0.00747966
G2E3	ssc-miR-330	-0.578531	0.0075328
C1GALT1	ssc-miR-6782-3p	-0.578413	0.007548
IL1RAP	ssc-miR-1306-5p	-0.578413	0.007548
SLC30A6	ssc-miR-6782-3p	-0.577878	0.00761691
CLK4	ssc-miR-676-3p	-0.577779	0.00762976
SGK3	ssc-miR-454	-0.57768	0.00764258
FAM118B	ssc-miR-10383	-0.576967	0.00773553
MAN2A1	ssc-miR-6782-3p	-0.576909	0.00774311
ZNF12	ssc-miR-6782-3p	-0.576909	0.00774311
HOMER1	ssc-miR-330	-0.576909	0.00774311
HSD17B13	ssc-miR-98	-0.576373	0.00781353
HSD17B13	ssc-miR-935	-0.576373	0.00781353
F13A1	ssc-miR-6782-3p	-0.576156	0.00784221
ARRDC3	ssc-miR-15a	-0.57594	0.00787094
FBXL3	ssc-miR-874	-0.57594	0.00787094
ARRDC3	ssc-miR-148b-5p	-0.575404	0.00794233
IL1RAP	ssc-miR-532-3p	-0.575404	0.00794233
IL1RAP	ssc-miR-7139-5p	-0.574652	0.0080435
KIAA0408	ssc-miR-874	-0.574436	0.00807276
ARRDC3	ssc-miR-136-3p	-0.574436	0.00807276
IL1RAP	ssc-miR-500-3p	-0.574436	0.00807276
SGK3	ssc-miR-136-3p	-0.573909	0.00814448
ARL6	ssc-miR-381-3p	-0.572932	0.00827879
PRRC1	ssc-miR-1343	-0.572396	0.00835334
CLK4	ssc-miR-28-5p	-0.571429	0.00848909
IL1RAP	ssc-miR-374a-5p	-0.571429	0.00848909
ELMOD2	ssc-miR-181a	-0.571106	0.00853472
KRR1	ssc-miR-204	-0.569925	0.00870372
ARL6	ssc-miR-454	-0.569925	0.00870372
HSD17B13	ssc-miR-676-3p	-0.569921	0.00870424
SGK3	ssc-miR-299	-0.569539	0.00875948
GABARAPL1	ssc-miR-6782-3p	-0.569387	0.00878155
IL1RAP	ssc-miR-29a-5p	-0.569169	0.00881326
POLR3G	ssc-miR-676-3p	-0.569057	0.00882964
ARRDC3	ssc-miR-664-5p	-0.568421	0.00892276
PPP1CB	ssc-miR-181b	-0.566917	0.00914627
PPM1D	ssc-miR-1343	-0.566591	0.0091953
SGK3	ssc-miR-342	-0.566581	0.00919693
ALG10	ssc-miR-330	-0.566428	0.00921992
PTBP3	ssc-miR-330	-0.566378	0.00922747
SGK3	ssc-miR-424-3p	-0.565613	0.00934374
IL1RAP	ssc-miR-15a	-0.565414	0.00937432
ARRDC3	ssc-miR-493-3p	-0.5653	0.00939179
IL1RAP	ssc-miR-9841-3p	-0.565087	0.00942449
ARRDC3	ssc-miR-24-2-5p	-0.564547	0.00950784
HSD17B13	ssc-miR-136-3p	-0.564334	0.00954083
ARRDC3	ssc-miR-769-3p	-0.564334	0.00954083
FAM13A	ssc-miR-6782-3p	-0.564334	0.00954085
POLR3G	ssc-miR-381-3p	-0.564219	0.00955868
IL1RAP	ssc-miR-92a	-0.56391	0.00960697
ARRDC3	ssc-miR-532-5p	-0.56391	0.00960697
GALNT15	ssc-miR-500-3p	-0.56391	0.00960697
HSD17B13	ssc-miR-181a	-0.563582	0.00965833
ARRDC3	ssc-miR-374b-3p	-0.56337	0.00969166
ABHD5	ssc-miR-6782-3p	-0.56337	0.00969166
LIN7C	ssc-miR-190a	-0.562925	0.00976181
ARL6	ssc-miR-136-3p	-0.562406	0.0098443
ARRDC3	ssc-miR-133a-3p	-0.562406	0.0098443
ARRDC3	ssc-miR-320	-0.562406	0.0098443
FBXO33	ssc-miR-190a	-0.562172	0.0098817
ARRDC3	ssc-miR-323	-0.561865	0.00993078
CD36	ssc-miR-330	-0.561865	0.00993078
IL1RAP	ssc-miR-133a-5p	-0.560902	0.0100864
MTERF1	ssc-miR-493-3p	-0.560783	0.0101057
CLK4	ssc-miR-34a	-0.560361	0.0101747
ARRDC3	ssc-miR-664-3p	-0.560361	0.0101747
TMOD3	ssc-miR-1343	-0.560361	0.0101747
SLC30A1	ssc-miR-330	-0.560241	0.0101943
POLR3G	ssc-miR-136-3p	-0.5597	0.0102834
CYCS	ssc-miR-330	-0.559609	0.0102984
GALNT15	ssc-miR-885-3p	-0.559489	0.0103183
SGMS1	ssc-miR-330	-0.559443	0.0103258
MTERF1	ssc-miR-424-3p	-0.559398	0.0103333
HSD17B13	ssc-miR-6782-3p	-0.559277	0.0103534
NR2F1	ssc-miR-671-5p	-0.55908	0.0103862
LOC100624891	ssc-miR-6782-3p	-0.559067	0.0103883
SGK3	ssc-miR-10388	-0.558659	0.0104565
ARL6	ssc-miR-7137-3p	-0.558315	0.0105142
ARRDC3	ssc-miR-331-5p	-0.558105	0.0105496
ARRDC3	ssc-miR-421-3p	-0.557895	0.010585
IL1RAP	ssc-let-7d-3p	-0.557895	0.010585
ELMOD2	ssc-miR-6782-3p	-0.557772	0.0106058
GALK1	ssc-miR-10383	-0.557562	0.0106414
PPM1D	ssc-miR-330	-0.55681	0.0107698
ELL2	ssc-miR-935	-0.556391	0.0108418
MTERF1	ssc-miR-935	-0.556391	0.0108418
RNF19A	ssc-miR-1343	-0.555848	0.0109357
ARRDC3	ssc-miR-17-3p	-0.555514	0.0109938
HSD17B13	ssc-miR-320	-0.555305	0.0110303
ARRDC3	ssc-miR-28-5p	-0.554887	0.0111035
ACSL4	ssc-miR-874	-0.554887	0.0111035
ARRDC3	ssc-miR-7134-3p	-0.554887	0.0111035
FBXO3	ssc-miR-6782-3p	-0.554552	0.0111625
SC5D	ssc-miR-330	-0.554552	0.0111625
GCLM	ssc-miR-330	-0.554552	0.0111625
SGK3	ssc-miR-362	-0.55451	0.01117
G2E3	ssc-miR-532-3p	-0.554426	0.0111848
SGK3	ssc-miR-1306-5p	-0.554132	0.0112368
MTERF1	ssc-miR-362	-0.553592	0.0113331
ARRDC3	ssc-let-7f-5p	-0.553383	0.0113704
ARL6	ssc-miR-29a-3p	-0.553383	0.0113704
ARRDC3	ssc-miR-425-5p	-0.553383	0.0113704
IL1RAP	ssc-miR-425-5p	-0.553383	0.0113704
HSD17B13	ssc-miR-296-5p	-0.553377	0.0113715
ATL2	ssc-miR-490-3p	-0.553338	0.0113785
ATL2	ssc-miR-490	-0.553338	0.0113785
MTERF1	ssc-miR-676-3p	-0.55292	0.0114536
F13A1	ssc-miR-330	-0.55284	0.0114682
HSD17B13	ssc-let-7i-5p	-0.552295	0.0115667
IL1RAP	ssc-miR-1296-5p	-0.552295	0.0115667
GABPB1	ssc-miR-6782-3p	-0.552295	0.0115667
IL1RAP	ssc-miR-676-3p	-0.552167	0.0115901
SGK3	ssc-miR-186-5p	-0.552039	0.0116134
GALNT15	ssc-miR-335	-0.55188	0.0116424
ARL6	ssc-miR-532-3p	-0.551335	0.0117422
SGK3	ssc-miR-99a-3p	-0.551322	0.0117446
SGK3	ssc-miR-149	-0.551285	0.0117515
TADA1	ssc-miR-204	-0.550583	0.0118812
SGK3	ssc-miR-381-3p	-0.55053	0.0118909
IL1RAP	ssc-miR-151-5p	-0.550376	0.0119196
IL1RAP	ssc-miR-421-3p	-0.550376	0.0119196
ARRDC3	ssc-miR-454	-0.550376	0.0119196
HSD17B13	ssc-miR-10383	-0.550075	0.0119757
ARRDC3	ssc-miR-504	-0.549831	0.0120215
MTERF1	ssc-miR-500-5p	-0.549079	0.0121631
ARRDC3	ssc-miR-206	-0.548872	0.0122022
GADD45A	ssc-miR-22-3p	-0.548872	0.0122022
POLR3G	ssc-miR-935	-0.5484	0.012292
FAM76B	ssc-miR-6782-3p	-0.5484	0.0122921
C21orf91	ssc-miR-330	-0.547574	0.0124504
SGK3	ssc-miR-935	-0.547514	0.0124621
ARRDC3	ssc-miR-361-3p	-0.547368	0.0124902
ARL6	ssc-miR-19b	-0.547368	0.0124902
MTERF1	ssc-miR-335	-0.547368	0.0124902
CLK4	ssc-miR-381-3p	-0.547368	0.0124902
SLC30A1	ssc-miR-149	-0.546481	0.0126626
ARL6	ssc-miR-345-3p	-0.54607	0.0127432
SS18	ssc-miR-424-3p	-0.54607	0.0127432
IL1RAP	ssc-miR-500-5p	-0.54607	0.0127432
ERI1	ssc-miR-190a	-0.545866	0.0127833
ARRDC3	ssc-miR-133b	-0.545865	0.0127836
IL1RAP	ssc-miR-885-5p	-0.545865	0.0127836
IL1RAP	ssc-miR-361-5p	-0.545865	0.0127836
ARL6	ssc-miR-708-5p	-0.545865	0.0127836
FBXO33	ssc-miR-935	-0.545865	0.0127836
ARL6	ssc-miR-299	-0.545593	0.0128372
ALG10	ssc-miR-181a	-0.545523	0.012851
IL1RAP	ssc-miR-342	-0.545318	0.0128917
ZNF518A	ssc-miR-874	-0.545318	0.0128917
GALNT15	ssc-miR-7139-5p	-0.545318	0.0128917
ARRDC3	ssc-miR-6782-3p	-0.545318	0.0128917
TMEM161B	ssc-miR-330	-0.545318	0.0128917
ARRDC3	ssc-miR-505	-0.544976	0.0129597
POLR3G	ssc-miR-10384	-0.544839	0.012987
GCLM	ssc-miR-10384	-0.544771	0.0130006
INSIG2	ssc-miR-330	-0.544566	0.0130416
SGK3	ssc-miR-17-5p	-0.544497	0.0130553
POLR3G	ssc-miR-7138-5p	-0.544118	0.0131315
DNM1L	ssc-miR-6782-3p	-0.543813	0.0131928
SGK3	ssc-miR-20a-3p	-0.543807	0.0131941
NR2F1	ssc-miR-6782-3p	-0.543298	0.0132973
GADD45A	ssc-miR-10388	-0.543061	0.0133455
SGK3	ssc-miR-374a-5p	-0.542989	0.0133603
IL1RAP	ssc-miR-148b-3p	-0.542857	0.0133872
TMOD3	ssc-miR-190a	-0.542579	0.0134442
HSD17B13	ssc-miR-374a-3p	-0.542513	0.0134576
KIAA1191	ssc-miR-6782-3p	-0.542309	0.0134996
INSIG2	ssc-miR-1343	-0.542309	0.0134996
SGK3	ssc-miR-885-5p	-0.542235	0.0135149
ARRDC3	ssc-miR-29a-5p	-0.54203	0.0135572
LOC100737821	ssc-miR-10383	-0.541761	0.0136128
ARRDC3	ssc-miR-136-5p	-0.541353	0.0136975
MTERF1	ssc-miR-136-5p	-0.541353	0.0136975
MTERF1	ssc-miR-136-3p	-0.541353	0.0136975
ARRDC3	ssc-miR-30e-5p	-0.541353	0.0136975
MTERF1	ssc-miR-381-3p	-0.541353	0.0136975
POLR3G	ssc-miR-190a	-0.540581	0.013859
IL1RAP	ssc-miR-505	-0.54046	0.0138847
ARL6	ssc-miR-200b	-0.540114	0.0139576
CLK4	ssc-miR-342	-0.540053	0.0139705
ARL6	ssc-miR-500-5p	-0.540053	0.0139705
MTERF1	ssc-miR-19a	-0.53985	0.0140136
IL1RAP	ssc-miR-874	-0.53985	0.0140136
ARRDC3	ssc-miR-6529	-0.53985	0.0140136
ARRDC3	ssc-miR-660	-0.53985	0.0140136
HSD17B13	ssc-miR-7138-5p	-0.539736	0.0140376
MTERF1	ssc-miR-10384	-0.5393	0.0141304
PNPLA8	ssc-miR-330	-0.5393	0.0141304
SGK3	ssc-miR-130b-3p	-0.539218	0.014148
RBM12B	ssc-miR-330	-0.538751	0.0142482
POLK	ssc-miR-6782-3p	-0.538548	0.0142918
FBXO33	ssc-miR-874	-0.538346	0.0143355
ARRDC3	ssc-miR-15b	-0.538346	0.0143355
CLK4	ssc-miR-28-3p	-0.538346	0.0143355
ARRDC3	ssc-miR-381-3p	-0.538346	0.0143355
FAM13A	ssc-miR-885-3p	-0.53823	0.0143605
MFGE8	ssc-miR-10383	-0.537999	0.0144106
UHRF1BP1L	ssc-miR-1285	-0.537959	0.0144193
UBC	ssc-miR-6782-3p	-0.537796	0.0144546
HBP1	ssc-miR-6782-3p	-0.537796	0.0144546
TMEM159	ssc-miR-10383	-0.537246	0.0145746
CISD1	ssc-miR-10383	-0.537246	0.0145746
G2E3	ssc-miR-1306-5p	-0.5371	0.0146066
PTBP3	ssc-miR-6782-3p	-0.537044	0.0146189
VCPIP1	ssc-miR-330	-0.537044	0.0146189
ARL6	ssc-miR-186-5p	-0.536842	0.0146633
IL1RAP	ssc-miR-16	-0.536842	0.0146633
MTERF1	ssc-miR-423-3p	-0.536842	0.0146633
ZNF248	ssc-miR-486	-0.536842	0.0146633
MTERF1	ssc-miR-365-3p	-0.536842	0.0146633
ARL6	ssc-miR-424-5p	-0.536842	0.0146633
G2E3	ssc-miR-10388	-0.536347	0.0147726
CLK4	ssc-miR-330	-0.536292	0.0147847
FBXL3	ssc-miR-1343	-0.536292	0.0147847
HSD17B13	ssc-miR-362	-0.535943	0.0148622
MTERF1	ssc-miR-323	-0.53554	0.0149521
ARL6	ssc-miR-331-5p	-0.53554	0.0149521
CISD1	ssc-miR-330	-0.53554	0.0149521
IL1RAP	ssc-miR-10382	-0.535504	0.0149601
SGK3	ssc-miR-133a-5p	-0.535447	0.0149727
SGK3	ssc-miR-206	-0.535447	0.0149727
FAM13A	ssc-miR-615	-0.535419	0.0149791
IL1RAP	ssc-miR-19a	-0.535338	0.0149971
IL1RAP	ssc-miR-133b	-0.535338	0.0149971
FBXO33	ssc-miR-424-3p	-0.535338	0.0149971
IL1RAP	ssc-miR-335	-0.535338	0.0149971
CLK4	ssc-miR-454	-0.535338	0.0149971
HSD17B13	ssc-miR-330	-0.53519	0.0150304
CLK4	ssc-miR-323	-0.534788	0.0151209
SGK3	ssc-miR-7139-5p	-0.534517	0.015182
ELMOD2	ssc-let-7f-5p	-0.534236	0.0152456
PPP1CB	ssc-miR-6782-3p	-0.534035	0.0152913
PPP1CB	ssc-miR-345-3p	-0.534035	0.0152913
ARRDC3	ssc-miR-342	-0.534035	0.0152913
CISD1	ssc-miR-486	-0.533835	0.015337
ARRDC3	ssc-let-7d-3p	-0.533835	0.015337
ATL2	ssc-miR-1343	-0.533283	0.0154632
SLC35G1	ssc-miR-330	-0.533283	0.0154632
ARL6	ssc-miR-17-3p	-0.532932	0.015544
TMOD3	ssc-miR-676-3p	-0.532581	0.0156251
LIN7C	ssc-miR-19a	-0.532331	0.0156831
PPP1CB	ssc-miR-486	-0.532331	0.0156831
MTERF1	ssc-miR-149	-0.532331	0.0156831
WASHC1	ssc-miR-10383	-0.531979	0.015765
NEDD4L	ssc-miR-10383	-0.531979	0.015765
NUP88	ssc-miR-1343	-0.531779	0.0158117
AC008695.1	ssc-miR-330	-0.531227	0.0159413
HSD17B13	ssc-miR-1343	-0.53105	0.0159828
ZMAT3	ssc-miR-330	-0.531027	0.0159883
ARRDC3	ssc-miR-10382	-0.530972	0.0160012
SGK3	ssc-miR-15a	-0.530922	0.0160129
GALNT15	ssc-miR-885-5p	-0.530827	0.0160354
MTERF1	ssc-miR-885-5p	-0.530827	0.0160354
IL1RAP	ssc-miR-19b	-0.530827	0.0160354
ARRDC3	ssc-miR-22-5p	-0.530827	0.0160354
TSC22D3	ssc-miR-493-3p	-0.530674	0.0160717
STK17B	ssc-miR-6782-3p	-0.530674	0.0160717
HSD17B13	ssc-miR-181b	-0.530474	0.016119
PDE4D	ssc-miR-330	-0.530275	0.0161665
RNPC3	ssc-miR-20a-3p	-0.530121	0.016203
G2E3	ssc-miR-149	-0.530121	0.016203
ABHD5	ssc-miR-1285	-0.529612	0.0163247
GCLM	ssc-miR-381-3p	-0.529522	0.0163462
SNX16	ssc-miR-6782-3p	-0.529345	0.0163888
IL1RAP	ssc-miR-26a	-0.529323	0.0163941
IL1RAP	ssc-miR-365-3p	-0.529323	0.0163941
CLK4	ssc-miR-708-5p	-0.529323	0.0163941
CLK4	ssc-miR-369	-0.529323	0.0163941
IL1RAP	ssc-miR-369	-0.529323	0.0163941
TMEM170B	ssc-miR-454	-0.529323	0.0163941
RNPC3	ssc-miR-2483	-0.529261	0.0164091
G2E3	ssc-miR-342	-0.528814	0.016517
LYSMD3	ssc-miR-330	-0.52877	0.0165276
ALG10	ssc-miR-345-3p	-0.528039	0.0167054
IL1RAP	ssc-miR-29a-3p	-0.52782	0.0167591
NRCAM	ssc-miR-6782-3p	-0.527286	0.0168901
G2E3	ssc-miR-19a	-0.527109	0.0169339
HSD17B13	ssc-miR-486	-0.526712	0.0170321
ARL5B	ssc-miR-330	-0.526712	0.0170322
LIN7C	ssc-miR-7139-5p	-0.526514	0.0170814
GPR155	ssc-miR-486	-0.526514	0.0170814
TMOD3	ssc-miR-454	-0.526316	0.0171307
MTERF1	ssc-miR-454	-0.526316	0.0171307
CLK4	ssc-miR-136-5p	-0.526316	0.0171307
GADD45A	ssc-miR-423-3p	-0.526316	0.0171307
ARRDC3	ssc-miR-148b-3p	-0.526316	0.0171307
PRRC1	ssc-miR-98	-0.526316	0.0171307
CD36	ssc-miR-424-3p	-0.526316	0.0171307
C1GALT1	ssc-miR-424-3p	-0.526316	0.0171307
ARRDC3	ssc-miR-361-5p	-0.526316	0.0171307
ARL6	ssc-miR-361-3p	-0.526316	0.0171307
LIN7C	ssc-miR-19b	-0.526316	0.0171307
IL1RAP	ssc-miR-22-5p	-0.526316	0.0171307
ENTPD7	ssc-miR-6782-3p	-0.526198	0.0171601
PRKCI	ssc-miR-6782-3p	-0.525959	0.0172197
SGK3	ssc-miR-2483	-0.525937	0.0172252
INSIG2	ssc-miR-345-3p	-0.525762	0.0172692
IL1RAP	ssc-miR-374b-3p	-0.525762	0.0172692
TMOD3	ssc-miR-330	-0.525762	0.0172692
SGK3	ssc-miR-191	-0.525643	0.0172989
LPIN1	ssc-miR-10386	-0.525405	0.0173589
ARRDC3	ssc-miR-30c-3p	-0.525207	0.0174088
FAM76B	ssc-miR-330	-0.525047	0.0174491
RNPC3	ssc-miR-28-5p	-0.524812	0.0175087
ARRDC3	ssc-miR-16	-0.524812	0.0175087
IL1RAP	ssc-miR-30b-5p	-0.524812	0.0175087
PPP1CB	ssc-miR-381-3p	-0.524812	0.0175087
IL1RAP	ssc-miR-7134-5p	-0.524812	0.0175087
CD36	ssc-miR-7134-3p	-0.524812	0.0175087
IL1RAP	ssc-miR-7134-3p	-0.524812	0.0175087
LIN7C	ssc-miR-454	-0.524812	0.0175087
ARL6	ssc-miR-190a	-0.524493	0.0175899
LIN7C	ssc-miR-676-3p	-0.524295	0.0176403
ARL6	ssc-miR-342	-0.524257	0.0176499
PLCXD2	ssc-miR-1285	-0.523739	0.0177826
ARRDC3	ssc-miR-1388	-0.523739	0.0177826
FBXL3	ssc-miR-190a	-0.523739	0.0177826
POLR3G	ssc-miR-136-5p	-0.523541	0.0178334
INSIG2	ssc-miR-323	-0.523505	0.0178427
GCLM	ssc-miR-210	-0.523505	0.0178427
CLK4	ssc-miR-20a-3p	-0.523344	0.0178843
ARRDC3	ssc-miR-7134-5p	-0.523308	0.0178935
ARRDC3	ssc-miR-26a	-0.523308	0.0178935
ARRDC3	ssc-miR-28-3p	-0.523308	0.0178935
ARL6	ssc-miR-17-5p	-0.523308	0.0178935
IL1RAP	ssc-miR-532-5p	-0.523308	0.0178935
GABARAPL1	ssc-miR-493-3p	-0.523147	0.0179352
HSD17B13	ssc-let-7f-5p	-0.52295	0.0179862
CLK4	ssc-miR-345-3p	-0.522001	0.0182335
SGK3	ssc-miR-130a	-0.521873	0.0182671
ELL2	ssc-miR-133a-5p	-0.521805	0.0182849
IL1RAP	ssc-miR-935	-0.521805	0.0182849
ELL2	ssc-miR-22-3p	-0.521805	0.0182849
IL1RAP	ssc-miR-6529	-0.521805	0.0182849
ARRDC3	ssc-miR-7137-3p	-0.521445	0.0183796
HSD17B13	ssc-miR-1842	-0.521445	0.0183796
CLK4	ssc-miR-532-3p	-0.521249	0.0184314
CYCS	ssc-miR-6782-3p	-0.521249	0.0184314
ARL6	ssc-miR-10388	-0.521249	0.0184314
PJA2	ssc-miR-330	-0.521249	0.0184314
SGK3	ssc-miR-7-3p	-0.521119	0.0184658
G2E3	ssc-miR-365-3p	-0.521085	0.0184747
NFXL1	ssc-miR-98	-0.520889	0.0185267
POLR3G	ssc-miR-323	-0.520724	0.0185704
SGK3	ssc-miR-7134-5p	-0.520364	0.0186662
CLK4	ssc-miR-345-5p	-0.520364	0.0186662
G2E3	ssc-miR-20a-3p	-0.520362	0.0186669
IL1RAP	ssc-miR-1249	-0.520301	0.0186832
MTERF1	ssc-miR-7134-5p	-0.520301	0.0186832
CD36	ssc-miR-7142-3p	-0.520301	0.0186832
LIN7C	ssc-miR-28-5p	-0.520301	0.0186832
MTERF1	ssc-miR-206	-0.520301	0.0186832
ARRDC3	ssc-miR-92a	-0.520301	0.0186832
RNPC3	ssc-miR-369	-0.520301	0.0186832
CD36	ssc-miR-381-3p	-0.520301	0.0186832
CUL5	ssc-miR-2483	-0.520201	0.0187099
IMPA2	ssc-miR-9860-5p	-0.520201	0.0187099
USP8	ssc-miR-330	-0.520135	0.0187274
UBE2D1	ssc-miR-330	-0.519744	0.0188323
NUP88	ssc-miR-330	-0.519744	0.0188323
POLR3G	ssc-miR-500-5p	-0.519594	0.0188729
KCNH2	ssc-miR-671-3p	-0.519383	0.0189296
USP8	ssc-miR-6782-3p	-0.519006	0.0190316
ZFAND5	ssc-miR-330	-0.518992	0.0190354
SGK3	ssc-miR-708-3p	-0.518869	0.0190688
CUL5	ssc-miR-204	-0.518797	0.0190884
ELL2	ssc-miR-378	-0.518797	0.0190884
CD36	ssc-miR-542-3p	-0.518797	0.0190884
SACM1L	ssc-miR-190a	-0.518659	0.0191259
POLR3G	ssc-miR-296-3p	-0.518463	0.0191793
HSD17B13	ssc-miR-874	-0.518435	0.019187
HSD17B13	ssc-miR-532-5p	-0.518435	0.019187
PJA2	ssc-miR-6782-3p	-0.51824	0.0192402
MTERF1	ssc-miR-10388	-0.51824	0.0192402
ARRDC3	ssc-miR-345-3p	-0.51824	0.0192402
CHAC2	ssc-miR-1343	-0.51824	0.0192402
HSD17B13	ssc-miR-28-3p	-0.517683	0.0193932
HLA-DRA	ssc-miR-10383	-0.517683	0.0193932
ATAD1	ssc-miR-330	-0.517683	0.0193932
GADD45A	ssc-miR-148b-5p	-0.517488	0.0194468
TMEM161B	ssc-miR-6782-3p	-0.517488	0.0194468
ARL6	ssc-miR-20a-3p	-0.51732	0.0194932
MTERF1	ssc-miR-28-5p	-0.517293	0.0195005
ARRDC3	ssc-miR-30b-5p	-0.517293	0.0195005
IL1RAP	ssc-miR-191	-0.517293	0.0195005
ARL6	ssc-miR-532-5p	-0.517293	0.0195005
SYNGR2	ssc-miR-10383	-0.51693	0.0196011
HSD17B13	ssc-miR-361-3p	-0.51693	0.0196011
ARL6	ssc-miR-148b-5p	-0.516736	0.0196552
ELL2	ssc-miR-1343	-0.516736	0.0196552
SGK3	ssc-miR-320	-0.516594	0.0196947
CNST	ssc-miR-6782-3p	-0.516554	0.0197058
CLK4	ssc-miR-2483	-0.516426	0.0197415
ARRDC3	ssc-miR-7138-5p	-0.516372	0.0197565
INSIG2	ssc-miR-190a	-0.516203	0.0198037
IL1RAP	ssc-miR-99a-3p	-0.516178	0.0198108
TPMT	ssc-miR-10384	-0.51602	0.0198549
METTL21C	ssc-miR-1307	-0.515996	0.0198619
NEDD1	ssc-miR-204	-0.515983	0.0198653
FBXO3	ssc-miR-381-3p	-0.515983	0.0198653
ZMAT3	ssc-miR-874	-0.51579	0.0199198
FBXO33	ssc-miR-6529	-0.51579	0.0199198
IL1RAP	ssc-miR-186-5p	-0.515789	0.0199198
ARRDC3	ssc-miR-17-5p	-0.515789	0.0199198
ARL6	ssc-miR-210	-0.515789	0.0199198
PPP1CB	ssc-miR-424-3p	-0.515789	0.0199198
PPM1D	ssc-miR-6782-3p	-0.515425	0.0200224
INSIG2	ssc-miR-331-5p	-0.515231	0.0200772
ARRDC3	ssc-miR-20a-3p	-0.515061	0.0201255
G2E3	ssc-miR-28-5p	-0.515061	0.0201255
IL1RAP	ssc-miR-328	-0.514673	0.0202357
DNAJC24	ssc-miR-330	-0.514479	0.0202909
CLK4	ssc-miR-136-3p	-0.514286	0.0203461
MTERF1	ssc-miR-133a-5p	-0.514286	0.0203461
ARL6	ssc-miR-133a-5p	-0.514286	0.0203461
ARRDC3	ssc-miR-30d	-0.514286	0.0203461
ARL6	ssc-miR-424-3p	-0.514286	0.0203461
ARRDC3	ssc-miR-339-5p	-0.514286	0.0203461
POLR3G	ssc-let-7f-5p	-0.513749	0.0205002
DNM1L	ssc-miR-330	-0.513727	0.0205064
SGK3	ssc-miR-450b-5p	-0.513577	0.0205496
RNPC3	ssc-miR-505	-0.513361	0.0206118
CHIC1	ssc-miR-6782-3p	-0.513361	0.0206119
RHOG	ssc-miR-10383	-0.513168	0.0206677
ARRDC3	ssc-miR-6516	-0.512975	0.0207237
AEBP1	ssc-miR-671-5p	-0.512823	0.0207678
ARL6	ssc-miR-28-3p	-0.512782	0.0207797
IL1RAP	ssc-miR-7-3p	-0.512782	0.0207797
CLK4	ssc-miR-29a-3p	-0.512782	0.0207797
ARRDC3	ssc-miR-29a-3p	-0.512782	0.0207797
GALNT15	ssc-miR-127	-0.512782	0.0207797
ARRDC3	ssc-miR-127	-0.512782	0.0207797
INSIG2	ssc-miR-369	-0.512782	0.0207797
HSD17B13	ssc-miR-27b-5p	-0.512608	0.0208303
POLR3G	ssc-miR-454	-0.512242	0.0209372
ZNF248	ssc-miR-330	-0.512223	0.0209428
MTERF1	ssc-miR-148b-5p	-0.512223	0.0209429
LIN7C	ssc-miR-362	-0.512223	0.0209429
MTERF1	ssc-miR-505	-0.511856	0.0210504
MTERF1	ssc-miR-874	-0.511278	0.0212206
ARL6	ssc-let-7i-5p	-0.511278	0.0212206
CLK4	ssc-miR-204	-0.511278	0.0212206
PPP1CB	ssc-miR-181a	-0.511278	0.0212206
ELL2	ssc-miR-130b-3p	-0.511278	0.0212206
ARRDC3	ssc-miR-369	-0.511278	0.0212206
RNPC3	ssc-miR-10384	-0.510718	0.0213867
HBP1	ssc-miR-330	-0.510718	0.0213867
ARL6	ssc-miR-99a-3p	-0.510158	0.0215539
IL1RAP	ssc-miR-769-3p	-0.510158	0.0215539
SLC30A6	ssc-miR-330	-0.510158	0.0215539
HSD17B13	ssc-miR-323	-0.509974	0.0216091
TPX2	ssc-miR-6782-3p	-0.509966	0.0216114
IL1RAP	ssc-miR-323	-0.509966	0.0216114
FAM107B	ssc-miR-424-3p	-0.509966	0.0216114
GADD45A	ssc-miR-500-3p	-0.509774	0.021669
ARRDC3	ssc-miR-4334-3p	-0.509774	0.021669
ARRDC3	ssc-miR-339	-0.509774	0.021669
ELL2	ssc-miR-6529	-0.509774	0.021669
SLC30A1	ssc-miR-1285	-0.509701	0.0216911
LIN7C	ssc-miR-505	-0.509598	0.0217222
ATAD2B	ssc-miR-190a	-0.509421	0.0217754
CLK4	ssc-miR-190a	-0.509421	0.0217754
ARRDC3	ssc-miR-27b-5p	-0.509214	0.021838
FBXO33	ssc-miR-374b-3p	-0.509214	0.021838
NPAT	ssc-miR-6782-3p	-0.509214	0.021838
NUP88	ssc-miR-6782-3p	-0.509214	0.021838
SGK3	ssc-miR-7134-3p	-0.509052	0.021887
SGK3	ssc-miR-133a-3p	-0.509052	0.021887
SGK3	ssc-miR-542-5p	-0.508866	0.0219433
ALG10	ssc-miR-181b	-0.508653	0.0220081
POLR3G	ssc-let-7i-5p	-0.508475	0.0220623
INSIG2	ssc-miR-676-3p	-0.508475	0.0220623
IL1RAP	ssc-miR-664-3p	-0.508462	0.0220664
CD36	ssc-miR-374b-3p	-0.508462	0.0220664
PJA2	ssc-miR-1285	-0.508367	0.0220953
IL1RAP	ssc-miR-20a-3p	-0.508284	0.0221208
GALNT15	ssc-miR-424-3p	-0.508271	0.0221248
CD36	ssc-miR-369	-0.508271	0.0221248
ARL6	ssc-miR-362	-0.50771	0.0222968
SGK3	ssc-miR-15b	-0.507544	0.0223478
G2E3	ssc-miR-335	-0.507531	0.0223519
HSD17B13	ssc-miR-660	-0.507148	0.0224699
GALNT15	ssc-miR-532-3p	-0.506958	0.022529
SLC7A8	ssc-miR-6782-3p	-0.506957	0.022529
PFKFB3	ssc-miR-6782-3p	-0.506957	0.022529
TBC1D1	ssc-miR-1285	-0.50685	0.0225625
ZNF382	ssc-miR-490-3p	-0.506793	0.0225801
ZNF382	ssc-miR-490	-0.506793	0.0225801
SGK3	ssc-miR-30b-5p	-0.50679	0.0225811
INSIG2	ssc-miR-28-5p	-0.506767	0.0225882
LIN7C	ssc-miR-136-5p	-0.506767	0.0225882
FBXO33	ssc-miR-206	-0.506767	0.0225882
ARL6	ssc-miR-206	-0.506767	0.0225882
CLK4	ssc-miR-320	-0.506767	0.0225882
LIN7C	ssc-miR-365-3p	-0.506767	0.0225882
ARRDC3	ssc-miR-374a-5p	-0.506767	0.0225882
ELL2	ssc-miR-424-3p	-0.506767	0.0225882
ARRDC3	ssc-miR-335	-0.506767	0.0225882
ARL6	ssc-miR-660	-0.506767	0.0225882
CHAC2	ssc-miR-493-3p	-0.506587	0.0226442
SGK3	ssc-miR-503	-0.506416	0.0226973
HSD17B13	ssc-miR-136-5p	-0.506396	0.0227037
PNPLA8	ssc-miR-6782-3p	-0.506205	0.0227632
LIN7C	ssc-miR-10388	-0.506205	0.0227632
IL1RAP	ssc-miR-362	-0.506205	0.0227632
MTERF1	ssc-miR-1343	-0.506205	0.0227632
SGK3	ssc-miR-660	-0.506035	0.0228163
GCLM	ssc-miR-6782-3p	-0.50602	0.0228213
SLC30A1	ssc-miR-190a	-0.505847	0.0228754
TSTD3	ssc-miR-10383	-0.505834	0.0228796
SS18	ssc-miR-1343	-0.505643	0.0229394
LIN7C	ssc-miR-500-5p	-0.505453	0.0229993
CLK4	ssc-let-7i-5p	-0.505263	0.0230592
ARRDC3	ssc-miR-128	-0.505263	0.0230592
CLK4	ssc-miR-186-5p	-0.505263	0.0230592
IL1RAP	ssc-miR-664-5p	-0.505263	0.0230592
HSD17B13	ssc-miR-33b-5p	-0.504891	0.023177
CLK4	ssc-miR-331-5p	-0.504701	0.0232373
ARRDC3	ssc-miR-296-3p	-0.504701	0.0232373
LAIR1	ssc-miR-2320-3p	-0.504546	0.0232867
G2E3	ssc-miR-361-5p	-0.504519	0.0232953
G2E3	ssc-miR-369	-0.504519	0.0232953
SGK3	ssc-miR-652	-0.50434	0.0233523
PPP1CB	ssc-miR-7138-5p	-0.504328	0.0233559
CHAC2	ssc-miR-190a	-0.504146	0.0234142
FAM13A	ssc-miR-181b	-0.503949	0.0234773
MINPP1	ssc-miR-1285	-0.503815	0.0235204
SGK3	ssc-let-7i-5p	-0.503773	0.0235337
SGK3	ssc-miR-532-5p	-0.503773	0.0235337
INSIG2	ssc-miR-136-5p	-0.503759	0.023538
MTERF1	ssc-miR-186-5p	-0.503759	0.023538
CHAC2	ssc-miR-1	-0.503759	0.023538
ARL6	ssc-miR-30e-5p	-0.503759	0.023538
FBXO33	ssc-miR-423-5p	-0.503759	0.023538
C1GALT1	ssc-miR-935	-0.503759	0.023538
LIN7C	ssc-miR-381-3p	-0.503759	0.023538
HSD17B13	ssc-miR-493-3p	-0.503578	0.0235963
PRRC1	ssc-miR-345-3p	-0.503197	0.0237192
IL1RAP	ssc-miR-148b-5p	-0.503197	0.0237192
ARL6	ssc-miR-1306-5p	-0.503197	0.0237192
SLC35G1	ssc-miR-6782-3p	-0.503197	0.0237192
SGK3	ssc-miR-28-3p	-0.503019	0.0237767
SGK3	ssc-miR-30e-5p	-0.503019	0.0237767
SGK3	ssc-miR-148b-3p	-0.503019	0.0237767
POLR3G	ssc-miR-330	-0.502638	0.0239002
FBXO33	ssc-miR-676-3p	-0.502449	0.0239616
ELL2	ssc-miR-615	-0.502449	0.0239616
ARL6	ssc-miR-34a	-0.502445	0.0239631
FBXO3	ssc-miR-181a	-0.502445	0.0239631
CLK4	ssc-miR-1306-5p	-0.502445	0.0239631
IL1RAP	ssc-miR-28-5p	-0.502256	0.0240247
PPP1CB	ssc-let-7f-5p	-0.502256	0.0240247
IL1RAP	ssc-miR-374b-5p	-0.502256	0.0240247
IL1RAP	ssc-miR-130b-5p	-0.502256	0.0240247
CLK4	ssc-miR-361-3p	-0.502256	0.0240247
HSD17B13	ssc-miR-365-3p	-0.501881	0.0241471
GABPB1	ssc-miR-330	-0.501881	0.0241471
POLR3G	ssc-miR-320	-0.501696	0.0242079
UHRF1BP1L	ssc-miR-615	-0.501696	0.0242079
TMOD3	ssc-miR-331-5p	-0.501692	0.024209
LIN7C	ssc-miR-532-3p	-0.501692	0.024209
MTERF1	ssc-miR-7138-5p	-0.501318	0.0243323
HSD17B13	ssc-miR-424-3p	-0.501129	0.0243945
SGK3	ssc-miR-148b-5p	-0.500945	0.0244554
PFN2	ssc-miR-200b	-0.500942	0.0244561
OSR2	ssc-miR-10383	-0.500941	0.0244566
INTS6L	ssc-miR-1343	-0.50094	0.0244569
SGK3	ssc-miR-199b-5p	-0.500756	0.0245178
ARRDC3	ssc-miR-33b-5p	-0.500752	0.0245193
RNPC3	ssc-miR-19a	-0.500752	0.0245193
LIN7C	ssc-miR-136-3p	-0.500752	0.0245193
PPP1CB	ssc-miR-1	-0.500752	0.0245193
FBXO33	ssc-miR-381-3p	-0.500752	0.0245193
RNPC3	ssc-miR-490-3p	-0.500567	0.0245806
RNPC3	ssc-miR-490	-0.500567	0.0245806
SGK3	ssc-miR-7137-3p	-0.500379	0.0246433
SLC4A4	ssc-miR-490-3p	-0.500378	0.0246434
SLC4A4	ssc-miR-490	-0.500378	0.0246434
HSD17B13	ssc-miR-206	-0.500376	0.024644
ARRDC3	ssc-miR-328	-0.500376	0.024644
LRIF1	ssc-miR-190a	-0.500189	0.0247063
FHOD3	ssc-miR-200b	-0.500189	0.0247064
SLA-DQA1	ssc-miR-7142-3p	-0.500188	0.0247068
RNF19A	ssc-miR-6782-3p	-0.500188	0.0247068
FBXL3	ssc-miR-6782-3p	-0.500188	0.0247068
HMGCR	ssc-miR-6782-3p	-0.500188	0.0247068
CD36	ssc-miR-362	-0.500188	0.0247068
ZMAT3	ssc-miR-190a	-0.499624	0.0248953
RNPC3	ssc-miR-676-3p	-0.499436	0.0249587
SNX16	ssc-miR-486	-0.499436	0.0249587
CD36	ssc-miR-148a-5p	-0.499248	0.0250219
INSIG2	ssc-miR-136-3p	-0.499248	0.0250219
CD36	ssc-miR-365-3p	-0.499248	0.0250219
IL1RAP	ssc-miR-424-3p	-0.499248	0.0250219
LIN7C	ssc-miR-130b-3p	-0.499248	0.0250219
IL1RAP	ssc-miR-708-5p	-0.499248	0.0250219
MTERF1	ssc-miR-7134-3p	-0.499248	0.0250219
PRRC1	ssc-miR-1842	-0.499248	0.0250219
MRPL23	ssc-miR-10383	-0.498872	0.025149
C17orf75	ssc-miR-6782-3p	-0.498684	0.0252126
GCLM	ssc-miR-181a	-0.498684	0.0252126
MTERF1	ssc-miR-1306-5p	-0.498684	0.0252126
SGK3	ssc-miR-181a	-0.498494	0.025277
SGK3	ssc-miR-374b-5p	-0.498494	0.025277
LRR1	ssc-miR-1343	-0.498306	0.0253407
HSD17B13	ssc-miR-107	-0.498119	0.0254046
ARRDC3	ssc-miR-99a-3p	-0.498119	0.0254046
HSPBAP1	ssc-miR-330	-0.498119	0.0254046
LIN7C	ssc-miR-323	-0.497932	0.0254685
ALG10	ssc-miR-9843-3p	-0.49793	0.0254691
SLC30A1	ssc-miR-885-3p	-0.497927	0.0254701
MTERF1	ssc-miR-181b	-0.497744	0.0255326
RNPC3	ssc-miR-136-5p	-0.497744	0.0255326
RNPC3	ssc-miR-136-3p	-0.497744	0.0255326
MTERF1	ssc-miR-19b	-0.497744	0.0255326
GALNT15	ssc-miR-369	-0.497744	0.0255326
GADD45A	ssc-miR-149	-0.497744	0.0255326
CEP152	ssc-miR-10383	-0.497741	0.0255337
PURG	ssc-miR-490-3p	-0.497552	0.0255986
PURG	ssc-miR-490	-0.497552	0.0255986
ARL6	ssc-miR-2483	-0.497551	0.025599
FAM69B	ssc-miR-10383	-0.497367	0.0256622
HSD17B13	ssc-miR-101	-0.497367	0.0256622
MTERF1	ssc-miR-1296-5p	-0.497367	0.0256622
POLR3G	ssc-miR-1343	-0.497363	0.0256634
HSD17B13	ssc-miR-190a	-0.497361	0.0256641
PRRC1	ssc-miR-504	-0.497179	0.0257265
MTERF1	ssc-miR-7139-5p	-0.497179	0.0257265
PAXBP1	ssc-miR-6782-3p	-0.497179	0.0257265
FAM76B	ssc-miR-7139-5p	-0.497175	0.0257279
G2E3	ssc-miR-374a-5p	-0.496989	0.0257924
CHAC2	ssc-miR-7138-5p	-0.496801	0.025857
HSD17B13	ssc-miR-9843-3p	-0.496801	0.0258571
GADD45A	ssc-miR-1296-5p	-0.496614	0.0259218
ECT2	ssc-miR-330	-0.496609	0.0259234
ARRDC3	ssc-miR-628-5p	-0.496427	0.0259866
POLR3G	ssc-miR-532-5p	-0.496423	0.0259882
LIN7C	ssc-miR-133a-5p	-0.496241	0.0260515
IL1RAP	ssc-miR-450a	-0.496241	0.0260515
MTERF1	ssc-miR-320	-0.496241	0.0260515
FBXO33	ssc-miR-361-3p	-0.496241	0.0260515
PPP1CB	ssc-miR-935	-0.496241	0.0260515
CHAC2	ssc-miR-935	-0.496241	0.0260515
RNPC3	ssc-miR-454	-0.496241	0.0260515
NFXL1	ssc-miR-330	-0.496235	0.0260534
GALNT17	ssc-miR-671-3p	-0.496232	0.0260544
SGK3	ssc-miR-214-5p	-0.496232	0.0260546
SGK3	ssc-miR-133b	-0.496232	0.0260546
NCEH1	ssc-miR-1285	-0.496034	0.0261234
DIAPH1	ssc-miR-10383	-0.495862	0.0261835
HSD17B13	ssc-miR-6529	-0.495862	0.0261835
RNPC3	ssc-miR-323	-0.495675	0.0262487
CD36	ssc-miR-6782-3p	-0.495675	0.0262487
RDH10	ssc-miR-330	-0.495675	0.0262487
G2E3	ssc-miR-500-5p	-0.495669	0.0262509
G2E3	ssc-miR-676-3p	-0.495662	0.0262533
ELL2	ssc-miR-1296-5p	-0.495109	0.0264473
RIDA	ssc-miR-874	-0.494923	0.026513
FAM13A	ssc-miR-874	-0.494923	0.026513
GALNT15	ssc-miR-136-5p	-0.494737	0.0265786
TMEM170B	ssc-miR-210	-0.494737	0.0265786
FBXO33	ssc-miR-423-3p	-0.494737	0.0265786
GADD45A	ssc-miR-151-5p	-0.494737	0.0265786
ARRDC3	ssc-miR-98	-0.494737	0.0265786
ARRDC3	ssc-miR-424-3p	-0.494737	0.0265786
IL1RAP	ssc-let-7d-5p	-0.494737	0.0265786
IL1RAP	ssc-miR-454	-0.494737	0.0265786
HSD17B13	ssc-miR-30c-3p	-0.494729	0.0265814
DDAH2	ssc-miR-9860-5p	-0.494717	0.0265858
MICAL2	ssc-miR-6782-3p	-0.494171	0.0267793
PRRC1	ssc-miR-148b-5p	-0.494171	0.0267793
FBXO33	ssc-miR-664-3p	-0.494171	0.0267793
FBXO33	ssc-miR-331-5p	-0.494171	0.0267793
FAM107B	ssc-miR-1296-5p	-0.494166	0.0267808
FAM76B	ssc-miR-181a	-0.493976	0.0268484
LRP12	ssc-miR-1285	-0.493951	0.0268576
SRPK3	ssc-miR-10383	-0.493604	0.0269812
TSTD3	ssc-miR-204	-0.493419	0.0270477
FAM107B	ssc-miR-335	-0.493419	0.0270477
INSIG2	ssc-miR-10384	-0.493419	0.0270477
SMPDL3A	ssc-miR-7134-3p	-0.493233	0.0271142
MTERF1	ssc-let-7f-5p	-0.493233	0.0271142
TMOD3	ssc-miR-423-3p	-0.493233	0.0271142
ARL6	ssc-miR-423-3p	-0.493233	0.0271142
FBXO33	ssc-miR-98	-0.493233	0.0271142
ARL6	ssc-miR-130b-3p	-0.493233	0.0271142
LIN7C	ssc-miR-369	-0.493233	0.0271142
ELL2	ssc-miR-30c-3p	-0.492852	0.0272513
INSIG2	ssc-miR-7137-3p	-0.492852	0.0272513
ELMOD2	ssc-miR-7142-3p	-0.492852	0.0272513
MTERF1	ssc-miR-6782-3p	-0.492667	0.0273182
FAM126A	ssc-miR-330	-0.492667	0.0273182
POLR3G	ssc-miR-148a-5p	-0.492656	0.0273219
SGK3	ssc-miR-1343	-0.492646	0.0273256
G2E3	ssc-miR-7134-5p	-0.49247	0.0273891
SGK3	ssc-miR-30c-5p	-0.492461	0.0273925
TMEM161B	ssc-miR-1285	-0.492433	0.0274025
GALNT15	ssc-miR-7138-5p	-0.492285	0.0274563
RBM41	ssc-miR-190a	-0.492274	0.0274603
FBXO3	ssc-miR-10384	-0.492099	0.0275236
SNX16	ssc-miR-330	-0.492099	0.0275236
HSPBAP1	ssc-miR-204	-0.491914	0.0275909
FBXO33	ssc-miR-504	-0.491914	0.0275909
G2E3	ssc-miR-1343	-0.491902	0.0275952
GADD45A	ssc-miR-133a-5p	-0.491729	0.0276582
MTERF1	ssc-miR-191	-0.491729	0.0276582
FBXO33	ssc-miR-320	-0.491729	0.0276582
ARL6	ssc-miR-365-3p	-0.491729	0.0276582
CHAC2	ssc-miR-424-3p	-0.491729	0.0276582
PRRC1	ssc-miR-361-3p	-0.491729	0.0276582
IL1RAP	ssc-miR-339-5p	-0.491729	0.0276582
MTERF1	ssc-miR-22-3p	-0.491729	0.0276582
IL1RAP	ssc-miR-660	-0.491729	0.0276582
GCLM	ssc-miR-9843-3p	-0.491723	0.0276605
NCAPD2	ssc-miR-490-3p	-0.491521	0.0277344
NCAPD2	ssc-miR-490	-0.491521	0.0277344
SGK3	ssc-miR-17-3p	-0.491507	0.0277393
SLC30A1	ssc-miR-532-3p	-0.491341	0.0278003
SS18	ssc-miR-181b	-0.491162	0.0278656
TMOD3	ssc-miR-323	-0.491162	0.0278656
FBXO33	ssc-miR-148b-5p	-0.491162	0.0278656
ARNTL	ssc-miR-330	-0.491162	0.0278656
FAM76B	ssc-miR-19a	-0.490964	0.0279382
G2E3	ssc-miR-19b	-0.490964	0.0279382
G2E3	ssc-miR-874	-0.490964	0.0279382
HSD17B13	ssc-miR-345-3p	-0.490779	0.0280064
HSD17B13	ssc-miR-374b-3p	-0.490779	0.0280064
CCDC85B	ssc-miR-10383	-0.490595	0.0280744
FBXL3	ssc-miR-330	-0.49041	0.0281426
GALNT15	ssc-miR-362	-0.49041	0.0281426
POLR3G	ssc-miR-186-5p	-0.490396	0.0281476
CISD1	ssc-miR-874	-0.490226	0.0282108
PRRC1	ssc-miR-6529	-0.490226	0.0282108
ARL6	ssc-miR-181a	-0.490226	0.0282108
IL1RAP	ssc-miR-450b-5p	-0.490226	0.0282108
LIN7C	ssc-miR-335	-0.490226	0.0282108
GADD45A	ssc-let-7d-5p	-0.490226	0.0282108
SGK3	ssc-miR-423-3p	-0.490198	0.0282209
FAM107B	ssc-miR-206	-0.489658	0.0284217
ABHD17B	ssc-miR-6782-3p	-0.489658	0.0284217
POLR3G	ssc-miR-181b	-0.489643	0.0284272
POLR3G	ssc-miR-365-3p	-0.489643	0.0284272
G2E3	ssc-miR-885-5p	-0.489458	0.028496
FAM107B	ssc-miR-615	-0.48945	0.028499
SS18	ssc-miR-7142-3p	-0.488906	0.028703
KIAA1191	ssc-miR-330	-0.488906	0.028703
G2E3	ssc-miR-148b-5p	-0.488889	0.0287091
G2E3	ssc-miR-7139-5p	-0.488889	0.0287091
IL1RAP	ssc-miR-15b	-0.488722	0.028772
CLK4	ssc-miR-19a	-0.488722	0.028772
IL1RAP	ssc-miR-136-5p	-0.488722	0.028772
DNAJC24	ssc-miR-181a	-0.488722	0.028772
MTERF1	ssc-miR-151-5p	-0.488722	0.028772
CLK4	ssc-miR-365-3p	-0.488722	0.028772
UHRF1BP1L	ssc-miR-424-3p	-0.488722	0.028772
VCPIP1	ssc-miR-874	-0.488722	0.028772
MTERF1	ssc-miR-660	-0.488722	0.028772
GPR155	ssc-miR-6782-3p	-0.488713	0.0287752
SGK3	ssc-miR-125b	-0.48869	0.028784
CLK4	ssc-miR-99a-3p	-0.488337	0.028917
DTNBP1	ssc-miR-10383	-0.488337	0.028917
NPAT	ssc-miR-330	-0.488154	0.0289864
GCA	ssc-miR-181a	-0.488153	0.0289864
FBXL3	ssc-miR-676-3p	-0.488136	0.0289928
G2E3	ssc-miR-421-3p	-0.487952	0.0290626
SGK3	ssc-miR-16	-0.487936	0.0290688
FAM107B	ssc-miR-1285	-0.487685	0.0291642
SS18	ssc-miR-7134-3p	-0.487401	0.0292721
NR2F1	ssc-miR-2320-3p	-0.487329	0.0292995
IL1RAP	ssc-miR-133a-3p	-0.487218	0.029342
PRRC1	ssc-miR-1	-0.487218	0.029342
PPP1CB	ssc-miR-320	-0.487218	0.029342
FBXO33	ssc-miR-7134-3p	-0.487218	0.029342
SGK3	ssc-miR-450c-5p	-0.487182	0.0293559
SLC30A1	ssc-miR-335	-0.487016	0.0294193
HSD17B13	ssc-miR-378	-0.486832	0.0294896
HSPBAP1	ssc-miR-10384	-0.486832	0.0294896
RBM41	ssc-miR-10384	-0.486832	0.0294896
CUL5	ssc-miR-190a	-0.486814	0.0294968
VCPIP1	ssc-miR-6782-3p	-0.486649	0.0295599
CEP120	ssc-miR-6782-3p	-0.486649	0.0295599
FBXO3	ssc-miR-210	-0.486649	0.0295599
LYSMD3	ssc-miR-1343	-0.486649	0.0295599
POLR3G	ssc-miR-28-5p	-0.48663	0.0295673
POLR3G	ssc-miR-369	-0.48663	0.0295673
G2E3	ssc-miR-130a	-0.486446	0.0296379
INSIG2	ssc-miR-490-3p	-0.486244	0.029716
INSIG2	ssc-miR-490	-0.486244	0.029716
HSD17B13	ssc-miR-186-5p	-0.48608	0.0297792
TPMT	ssc-miR-204	-0.48606	0.0297869
ELL2	ssc-miR-190a	-0.48606	0.0297869
ATP1B1	ssc-miR-874	-0.485897	0.02985
TOPORS	ssc-miR-330	-0.485897	0.02985
HSD17B13	ssc-miR-500-5p	-0.485886	0.0298541
GABARAPL1	ssc-miR-615	-0.485877	0.0298579
CHAC2	ssc-miR-874	-0.485714	0.0299208
GALNT15	ssc-let-7f-5p	-0.485714	0.0299208
ARL6	ssc-let-7f-5p	-0.485714	0.0299208
IGFBP5	ssc-miR-196a	-0.485714	0.0299208
CLK4	ssc-miR-210	-0.485714	0.0299208
CD36	ssc-miR-181a	-0.485714	0.0299208
ELL2	ssc-miR-423-5p	-0.485714	0.0299208
ELL2	ssc-miR-423-3p	-0.485714	0.0299208
ARL6	ssc-miR-425-5p	-0.485714	0.0299208
MTERF1	ssc-miR-532-5p	-0.485714	0.0299208
MTERF1	ssc-miR-708-5p	-0.485714	0.0299208
ELMOD2	ssc-miR-330	-0.48551	0.0300001
HSD17B13	ssc-miR-454	-0.485328	0.0300711
HSD17B13	ssc-miR-210	-0.485327	0.0300711
MAPRE2	ssc-miR-671-3p	-0.485316	0.0300754
SGK3	ssc-miR-1296-5p	-0.485284	0.0300879
SACM1L	ssc-miR-424-3p	-0.485145	0.0301423
ARRDC3	ssc-miR-769-5p	-0.485145	0.0301423
POLR3G	ssc-miR-133a-5p	-0.485123	0.0301507
G2E3	ssc-miR-423-3p	-0.48494	0.0302222
G2E3	ssc-miR-151-5p	-0.48494	0.0302222
FAM76B	ssc-miR-365-3p	-0.48494	0.0302222
NECTIN3	ssc-miR-330	-0.484757	0.0302938
KIF5B	ssc-miR-10383	-0.484575	0.0303652
CLK4	ssc-miR-489	-0.484532	0.0303822
MFAP4	ssc-miR-2320-3p	-0.484512	0.0303901
GCLM	ssc-miR-369	-0.484393	0.0304368
IL1RAP	ssc-miR-30e-5p	-0.484211	0.0305085
ARRDC3	ssc-miR-374a-3p	-0.484211	0.0305085
ZMAT3	ssc-miR-369	-0.484211	0.0305085
PRRC1	ssc-miR-874	-0.48421	0.0305085
AC008695.1	ssc-miR-190a	-0.483981	0.0305989
TSTD3	ssc-miR-190a	-0.483981	0.0305989
HSD17B13	ssc-miR-28-5p	-0.483823	0.0306616
ARRDC3	ssc-miR-1296-5p	-0.483823	0.0306616
SLC16A9	ssc-miR-6782-3p	-0.483822	0.0306616
ELL2	ssc-miR-30c-1-3p	-0.483777	0.0306796
HAUS3	ssc-miR-490-3p	-0.483033	0.030975
HAUS3	ssc-miR-490	-0.483033	0.030975
FBXO3	ssc-miR-148a-5p	-0.482888	0.0310327
GCLM	ssc-let-7f-5p	-0.482888	0.0310327
CLK4	ssc-miR-500-5p	-0.482888	0.0310327
ETNK1	ssc-miR-6782-3p	-0.482888	0.0310327
ZSWIM6	ssc-miR-6782-3p	-0.482876	0.0310378
ELL2	ssc-miR-1468	-0.482707	0.0311052
IL1RAP	ssc-miR-28-3p	-0.482707	0.0311052
PRRC1	ssc-miR-206	-0.482707	0.0311052
RNF19A	ssc-miR-29a-3p	-0.482707	0.0311052
RNPC3	ssc-miR-365-3p	-0.482707	0.0311052
PPP1CB	ssc-miR-98	-0.482707	0.0311052
GADD45A	ssc-miR-361-5p	-0.482707	0.0311052
ARL6	ssc-miR-335	-0.482707	0.0311052
INSIG2	ssc-miR-381-3p	-0.482707	0.0311052
IL1RAP	ssc-miR-4334-3p	-0.482707	0.0311052
IL1RAP	ssc-miR-339	-0.482707	0.0311052
GABARAPL1	ssc-miR-874	-0.482707	0.0311052
FBXO48	ssc-miR-204	-0.482318	0.0312611
HAUS3	ssc-miR-6782-3p	-0.482318	0.0312612
LIN7C	ssc-miR-10384	-0.482136	0.031334
SACM1L	ssc-miR-369	-0.482136	0.031334
KIAA1191	ssc-miR-1343	-0.482136	0.031334
C11orf54	ssc-miR-6782-3p	-0.481928	0.0314179
FBXL3	ssc-miR-362	-0.481384	0.0316376
VEZF1	ssc-miR-1343	-0.481384	0.0316376
LRP12	ssc-miR-330	-0.481384	0.0316376
MAPRE2	ssc-miR-1307	-0.48137	0.0316433
POLR3G	ssc-miR-19a	-0.481357	0.0316487
POLR3G	ssc-miR-191	-0.481357	0.0316487
MTERF1	ssc-miR-7-3p	-0.481203	0.031711
MTERF1	ssc-miR-133a-3p	-0.481203	0.031711
PPP1CB	ssc-miR-206	-0.481203	0.031711
ARRDC3	ssc-miR-27b-3p	-0.481203	0.031711
CLK4	ssc-miR-148b-3p	-0.481203	0.031711
ARRDC3	ssc-miR-150	-0.481203	0.031711
NEDD4L	ssc-miR-1842	-0.481203	0.031711
INSIG2	ssc-miR-454	-0.481203	0.031711
LRP12	ssc-miR-6529	-0.481203	0.031711
SLC30A1	ssc-miR-505	-0.481161	0.0317283
SACM1L	ssc-miR-532-3p	-0.480813	0.0318698
DEPP1	ssc-miR-6782-3p	-0.480632	0.0319436
SGK3	ssc-miR-199a-5p	-0.480394	0.0320406
SGK3	ssc-miR-144	-0.480394	0.0320406
GCLM	ssc-miR-490-3p	-0.480393	0.032041
GCLM	ssc-miR-490	-0.480393	0.032041
SLC16A9	ssc-miR-7137-3p	-0.480241	0.0321035
HSD17B13	ssc-miR-423-3p	-0.48006	0.0321775
GADD45A	ssc-miR-9841-3p	-0.48006	0.0321775
PPP1CB	ssc-miR-2320-3p	-0.479976	0.032212
DEPP1	ssc-miR-330	-0.47988	0.0322518
FAM13A	ssc-miR-10391	-0.47988	0.0322518
SS18	ssc-let-7f-5p	-0.47988	0.0322518
INSIG2	ssc-miR-532-3p	-0.47988	0.0322518
HSPBAP1	ssc-miR-381-3p	-0.47988	0.0322518
ARL5B	ssc-miR-149	-0.47988	0.0322518
SLC16A9	ssc-miR-20a-3p	-0.47985	0.0322641
ARL6	ssc-miR-7-3p	-0.479699	0.0323261
ARL6	ssc-miR-1	-0.479699	0.0323261
MTERF1	ssc-miR-133b	-0.479699	0.0323261
PRRC1	ssc-miR-320	-0.479699	0.0323261
GALNT15	ssc-miR-424-5p	-0.479699	0.0323261
IL1RAP	ssc-miR-127	-0.479699	0.0323261
GADD45A	ssc-miR-150	-0.479699	0.0323261
LRP12	ssc-miR-1842	-0.479699	0.0323261
ALG10	ssc-miR-486	-0.479308	0.0324877
ELMOD2	ssc-miR-192	-0.479308	0.0324877
ARL6	ssc-miR-708-3p	-0.479308	0.0324877
HSD17B13	ssc-miR-299	-0.479261	0.0325069
FBXO33	ssc-miR-500-5p	-0.479128	0.0325623
AC104472.3	ssc-miR-330	-0.479127	0.0325623
KLF5	ssc-miR-330	-0.479127	0.0325623
FAM13A	ssc-miR-1296-5p	-0.479112	0.0325688
G2E3	ssc-miR-186-5p	-0.478916	0.03265
SRFBP1	ssc-miR-6782-3p	-0.478555	0.0328002
LIN7C	ssc-miR-342	-0.478375	0.0328752
FAM13A	ssc-miR-935	-0.478375	0.0328752
POLR3G	ssc-miR-98	-0.478344	0.0328885
TMOD3	ssc-miR-1249	-0.478195	0.0329504
INSIG2	ssc-miR-28-3p	-0.478195	0.0329504
ARL6	ssc-miR-139-5p	-0.478195	0.0329504
ARRDC3	ssc-miR-30c-5p	-0.478195	0.0329504
LIN7C	ssc-miR-935	-0.478195	0.0329504
FAM126A	ssc-miR-149	-0.478195	0.0329504
INSIG2	ssc-miR-20a-3p	-0.478163	0.0329639
SGK3	ssc-miR-339-5p	-0.478132	0.032977
SGK3	ssc-miR-22-3p	-0.478132	0.032977
ARL6	ssc-miR-505	-0.477983	0.0330394
ZBTB7B	ssc-miR-10383	-0.477803	0.0331149
AHR	ssc-miR-6782-3p	-0.477803	0.0331149
CHDH	ssc-miR-10386	-0.477786	0.0331219
GCLM	ssc-miR-320	-0.477623	0.0331904
PPP1CB	ssc-miR-148b-5p	-0.477623	0.0331904
CLK4	ssc-miR-148b-5p	-0.477623	0.0331904
ELL2	ssc-miR-504	-0.477623	0.0331904
CLK4	ssc-miR-10388	-0.477623	0.0331904
FZD5	ssc-miR-6782-3p	-0.47759	0.0332045
FAM76B	ssc-miR-149	-0.47741	0.0332801
TMOD3	ssc-miR-505	-0.47723	0.0333561
CLK4	ssc-miR-505	-0.47723	0.0333561
USP8	ssc-miR-1343	-0.47723	0.0333562
SLC12A2	ssc-miR-2483	-0.477165	0.0333835
ALG10	ssc-let-7f-5p	-0.477051	0.033432
XPR1	ssc-miR-6782-3p	-0.476871	0.033508
LIN7C	ssc-let-7f-5p	-0.476692	0.0335841
CLK4	ssc-miR-17-5p	-0.476692	0.0335841
IL1RAP	ssc-miR-206	-0.476692	0.0335841
INSIG2	ssc-miR-320	-0.476692	0.0335841
FBXO33	ssc-miR-365-3p	-0.476692	0.0335841
SMPDL3A	ssc-miR-935	-0.476692	0.0335841
ELL2	ssc-miR-7134-3p	-0.476692	0.0335841
FBXO33	ssc-miR-1842	-0.476692	0.0335841
VCPIP1	ssc-miR-1285	-0.476499	0.0336659
TMOD3	ssc-miR-493-3p	-0.476478	0.0336751
RIDA	ssc-miR-330	-0.476298	0.0337516
CD36	ssc-miR-10384	-0.476119	0.033828
INSIG2	ssc-miR-34a	-0.476119	0.033828
POLR3G	ssc-miR-19b	-0.476084	0.033843
POLR3G	ssc-miR-660	-0.476084	0.033843
G2E3	ssc-miR-26a	-0.475904	0.0339197
FAM76B	ssc-let-7f-5p	-0.475904	0.0339197
G2E3	ssc-miR-191	-0.475904	0.0339197
SGK3	ssc-miR-450a	-0.475869	0.0339346
SOS1	ssc-miR-10383	-0.475546	0.0340734
ANXA7	ssc-miR-10383	-0.475546	0.0340734
TSC22D3	ssc-miR-10383	-0.475546	0.0340734
ODF2L	ssc-miR-6782-3p	-0.475546	0.0340735
GCLM	ssc-miR-136-5p	-0.475367	0.0341503
SPON2	ssc-miR-196a	-0.475367	0.0341503
RBM41	ssc-miR-381-3p	-0.475367	0.0341503
RBM41	ssc-miR-874	-0.475367	0.0341503
CENPC	ssc-miR-330	-0.475367	0.0341503
STK17B	ssc-miR-330	-0.475348	0.0341583
HSD17B13	ssc-miR-17-3p	-0.47533	0.0341663
FOXN2	ssc-miR-874	-0.475188	0.0342273
IL1RAP	ssc-miR-136-3p	-0.475188	0.0342273
GADD45A	ssc-miR-15a	-0.475188	0.0342273
UHRF1BP1L	ssc-miR-486	-0.475188	0.0342273
ARL6	ssc-miR-98	-0.475188	0.0342273
CLK4	ssc-miR-296-5p	-0.474936	0.0343361
AC008695.1	ssc-miR-10388	-0.474793	0.0343977
POLR3G	ssc-miR-532-3p	-0.474756	0.0344139
NEDD4L	ssc-miR-6782-3p	-0.474615	0.034475
GCLM	ssc-miR-19a	-0.474615	0.034475
ARNTL	ssc-miR-1343	-0.474615	0.034475
FBXO44	ssc-miR-10383	-0.474576	0.0344916
SGK3	ssc-miR-26a	-0.474361	0.034585
SGK3	ssc-miR-361-3p	-0.474361	0.034585
SGK3	ssc-let-7d-3p	-0.474361	0.034585
SGK3	ssc-miR-33b-5p	-0.474361	0.034585
HSPBAP1	ssc-miR-10383	-0.474219	0.0346467
HSD17B13	ssc-miR-7134-3p	-0.474041	0.0347244
HSD17B13	ssc-miR-191	-0.474041	0.0347244
GADD45A	ssc-miR-190a	-0.474003	0.0347409
MON2	ssc-miR-6782-3p	-0.473862	0.0348021
SS18	ssc-miR-935	-0.473862	0.0348021
PPP1CB	ssc-miR-136-3p	-0.473684	0.03488
LIN7C	ssc-miR-191	-0.473684	0.03488
LIN7C	ssc-miR-320	-0.473684	0.03488
LIN7C	ssc-miR-423-3p	-0.473684	0.03488
TMOD3	ssc-miR-532-5p	-0.473684	0.03488
STK17B	ssc-miR-1285	-0.473441	0.0349865
RBM41	ssc-miR-7139-5p	-0.473288	0.0350535
FAM107B	ssc-miR-10384	-0.473288	0.0350535
CISD1	ssc-miR-6782-3p	-0.47311	0.0351317
GADD45A	ssc-miR-885-3p	-0.472892	0.0352277
RNPC3	ssc-miR-7137-3p	-0.472536	0.0353849
DOK5	ssc-miR-10383	-0.472536	0.0353849
C17orf75	ssc-miR-10384	-0.472358	0.0354636
DNAJC24	ssc-miR-10384	-0.472358	0.0354636
GCLM	ssc-miR-454	-0.472358	0.0354636
DEPP1	ssc-miR-10391	-0.472181	0.0355424
ZNF248	ssc-miR-181b	-0.47218	0.0355424
OSGEPL1	ssc-miR-204	-0.47218	0.0355424
GADD45A	ssc-miR-185	-0.47218	0.0355424
ARRDC3	ssc-miR-1	-0.47218	0.0355424
CLK4	ssc-miR-206	-0.47218	0.0355424
DNAJC24	ssc-miR-486	-0.47218	0.0355424
IL1RAP	ssc-miR-374a-3p	-0.47218	0.0355424
PTBP3	ssc-miR-424-3p	-0.47218	0.0355424
PTBP3	ssc-miR-369	-0.47218	0.0355424
SGK3	ssc-miR-199a-3p	-0.472099	0.0355787
ZNF382	ssc-miR-210	-0.471961	0.0356398
DDAH2	ssc-miR-200b	-0.471741	0.0357377
FAM13A	ssc-miR-486	-0.471606	0.0357981
TMOD3	ssc-miR-664-3p	-0.471606	0.0357981
MTERF1	ssc-miR-342	-0.471606	0.0357981
SC5D	ssc-miR-7142-3p	-0.471606	0.035798
LIN7C	ssc-miR-330	-0.471606	0.035798
POLR3G	ssc-miR-486	-0.471564	0.0358168
SGK3	ssc-miR-493-3p	-0.4715	0.0358455
FBXO3	ssc-miR-299	-0.471166	0.035995
FITM1	ssc-miR-10383	-0.471031	0.0360553
TPX2	ssc-miR-10383	-0.471031	0.0360553
NOTO	ssc-miR-10383	-0.471031	0.0360553
BRCA1	ssc-miR-204	-0.471031	0.0360553
HSD17B13	ssc-miR-340	-0.471031	0.0360553
MAPK8	ssc-miR-6782-3p	-0.471031	0.0360554
PRRC1	ssc-miR-664-3p	-0.470854	0.0361349
ELL2	ssc-miR-374b-3p	-0.470854	0.0361349
ZMAT3	ssc-miR-362	-0.470854	0.0361349
UHRF1BP1L	ssc-miR-7134-3p	-0.470677	0.0362145
LIN7C	ssc-miR-186-5p	-0.470677	0.0362146
ARRDC3	ssc-miR-99b	-0.470677	0.0362146
CLK4	ssc-miR-199b-5p	-0.470677	0.0362146
C17orf75	ssc-miR-210	-0.470677	0.0362146
CD36	ssc-miR-206	-0.470677	0.0362146
IL1RAP	ssc-miR-378	-0.470677	0.0362146
TMOD3	ssc-miR-423-5p	-0.470677	0.0362146
CD36	ssc-miR-425-3p	-0.470677	0.0362146
ELL2	ssc-miR-339-5p	-0.470677	0.0362146
PRRC1	ssc-miR-935	-0.470677	0.0362146
UHRF1BP1L	ssc-miR-935	-0.470677	0.0362146
ARRDC3	ssc-miR-338	-0.470677	0.0362146
CNTRL	ssc-miR-30c-1-3p	-0.470546	0.0362735
SLC30A1	ssc-miR-369	-0.470456	0.0363142
FAM107B	ssc-miR-7134-5p	-0.470102	0.0364742
MAPRE2	ssc-miR-196a	-0.470102	0.0364742
SS18	ssc-miR-181a	-0.470102	0.0364742
SS18	ssc-miR-206	-0.470102	0.0364742
SS18	ssc-miR-369	-0.470102	0.0364742
SGK3	ssc-miR-4334-3p	-0.469836	0.0365945
SGK3	ssc-miR-339	-0.469836	0.0365945
SLC30A1	ssc-miR-19a	-0.469703	0.036655
ARRDC3	ssc-miR-296-5p	-0.469659	0.0366752
HSD17B13	ssc-miR-146a-5p	-0.469526	0.0367355
GCLM	ssc-miR-323	-0.469526	0.0367356
POLR3G	ssc-miR-24-2-5p	-0.469457	0.0367669
POLR3G	ssc-miR-296-5p	-0.469411	0.0367879
MTERF1	ssc-miR-331-5p	-0.469349	0.036816
C1GALT1	ssc-miR-615	-0.469304	0.0368367
GADD45A	ssc-miR-423-5p	-0.469173	0.0368966
CLK4	ssc-miR-423-3p	-0.469173	0.0368966
C1GALT1	ssc-miR-381-3p	-0.469173	0.0368966
GALNT15	ssc-miR-7134-5p	-0.469173	0.0368966
PPP1CB	ssc-miR-7134-3p	-0.469173	0.0368966
AIG1	ssc-miR-7142-3p	-0.469173	0.0368966
SGK3	ssc-miR-199b-3p	-0.469082	0.0369381
ARRDC3	ssc-miR-20a-5p	-0.46895	0.0369984
PPP1CB	ssc-miR-7137-3p	-0.468774	0.0370793
CHAC2	ssc-miR-7137-3p	-0.468774	0.0370793
MTERF1	ssc-miR-489	-0.468683	0.0371211
LYSMD3	ssc-miR-6782-3p	-0.468597	0.0371603
ELL2	ssc-miR-10388	-0.468597	0.0371603
IL1RAP	ssc-miR-6516	-0.468597	0.0371603
RBM41	ssc-miR-19a	-0.468597	0.0371603
TMOD3	ssc-miR-532-3p	-0.468597	0.0371603
POLR3G	ssc-miR-17-3p	-0.468326	0.0372851
POLR3G	ssc-miR-299	-0.468101	0.0373887
HSD17B13	ssc-miR-7142-3p	-0.468021	0.0374256
ARRDC3	ssc-miR-9841-3p	-0.468021	0.0374256
CD36	ssc-miR-190a	-0.467974	0.0374474
UHRF1BP1L	ssc-miR-9843-3p	-0.467845	0.0375071
FBXO33	ssc-miR-532-3p	-0.467845	0.037507
RBM41	ssc-miR-335	-0.467845	0.037507
NUP88	ssc-miR-874	-0.467669	0.0375885
ARRDC3	ssc-miR-378b-3p	-0.467669	0.0375885
CLK4	ssc-miR-660	-0.467669	0.0375885
MTERF1	ssc-miR-28-3p	-0.467669	0.0375885
GALNT15	ssc-miR-136-3p	-0.467669	0.0375885
ARRDC3	ssc-miR-185	-0.467669	0.0375885
CLK4	ssc-miR-133b	-0.467669	0.0375885
CD36	ssc-miR-885-5p	-0.467669	0.0375885
ARRDC3	ssc-miR-424-5p	-0.467669	0.0375885
MTERF1	ssc-miR-424-5p	-0.467669	0.0375885
FBXO33	ssc-miR-421-3p	-0.467669	0.0375885
PLCXD2	ssc-miR-6782-3p	-0.467645	0.0375998
FAM13A	ssc-miR-7138-5p	-0.467621	0.037611
SGK3	ssc-miR-92a	-0.467574	0.0376327
ATL2	ssc-miR-7137-3p	-0.467269	0.0377745
GCLM	ssc-miR-28-5p	-0.467093	0.0378563
GCLM	ssc-miR-204	-0.467093	0.0378563
CHAC2	ssc-miR-148b-5p	-0.467093	0.0378563
TMOD3	ssc-miR-374b-3p	-0.467093	0.0378563
CD36	ssc-miR-296-3p	-0.467093	0.0378563
ARL6	ssc-miR-7139-5p	-0.467093	0.0378563
MICAL2	ssc-miR-330	-0.467093	0.0378563
SOCS6	ssc-miR-330	-0.467093	0.0378563
POLR3G	ssc-miR-423-3p	-0.467044	0.0378791
G2E3	ssc-miR-423-5p	-0.466868	0.0379613
IL1RAP	ssc-miR-24-2-5p	-0.466692	0.0380435
HSD17B13	ssc-miR-532-3p	-0.466692	0.0380436
FAM135A	ssc-miR-6782-3p	-0.466516	0.0381259
FAM107B	ssc-miR-532-3p	-0.466516	0.0381259
RNPC3	ssc-miR-190a	-0.466467	0.0381489
INSIG2	ssc-miR-2320-3p	-0.466371	0.038194
NDUFA5	ssc-miR-6782-3p	-0.466341	0.0382081
CLK1	ssc-miR-330	-0.466341	0.0382081
GADD45A	ssc-miR-532-3p	-0.466341	0.0382081
RNPC3	ssc-miR-500-5p	-0.466341	0.0382081
POLR3G	ssc-miR-28-3p	-0.466291	0.0382316
ARL6	ssc-miR-15a	-0.466165	0.0382905
CLK4	ssc-miR-101	-0.466165	0.0382905
CHAC2	ssc-miR-320	-0.466165	0.0382905
PRRC1	ssc-miR-424-3p	-0.466165	0.0382905
CLK4	ssc-miR-532-5p	-0.466165	0.0382905
ARRDC3	ssc-miR-708-5p	-0.466165	0.0382905
RNPC3	ssc-miR-19b	-0.466165	0.0382905
MTERF1	ssc-let-7d-3p	-0.466165	0.0382905
ARL6	ssc-miR-7134-3p	-0.466165	0.0382905
UHRF1BP1L	ssc-miR-7142-3p	-0.466165	0.0382905
LYSMD3	ssc-miR-20a-3p	-0.466115	0.0383142
AC008695.1	ssc-miR-505	-0.466115	0.0383144
SLC30A1	ssc-miR-374a-5p	-0.465939	0.0383969
DEPP1	ssc-miR-493-3p	-0.465939	0.0383969
FBXO33	ssc-miR-362	-0.465589	0.0385625
DNAJC24	ssc-miR-9843-3p	-0.465589	0.0385624
ATL2	ssc-miR-6782-3p	-0.465589	0.0385624
PPP1CB	ssc-miR-10384	-0.465589	0.0385624
POLR3G	ssc-miR-885-5p	-0.465538	0.0385866
CUL5	ssc-miR-676-3p	-0.465538	0.0385866
FAM76B	ssc-miR-19b	-0.465362	0.0386697
PRRC1	ssc-miR-7137-3p	-0.465011	0.0388361
GTF2A1	ssc-miR-7139-5p	-0.465011	0.0388361
POLR3G	ssc-miR-7139-5p	-0.464959	0.038861
INSIG2	ssc-miR-1306-5p	-0.464836	0.0389193
POLR3G	ssc-miR-361-3p	-0.464784	0.0389442
LIN7C	ssc-miR-874	-0.464662	0.0390026
CLK4	ssc-miR-1249	-0.464662	0.0390026
CUL5	ssc-miR-454	-0.464662	0.0390026
SMPDL3A	ssc-miR-181b	-0.464662	0.0390026
DNAJC24	ssc-miR-181b	-0.464662	0.0390026
ARRDC3	ssc-miR-24-3p	-0.464662	0.0390026
CD36	ssc-miR-136-3p	-0.464662	0.0390026
ARL6	ssc-miR-30b-5p	-0.464662	0.0390026
LYSMD3	ssc-miR-133a-5p	-0.464662	0.0390026
ARL6	ssc-miR-133b	-0.464662	0.0390026
ARL6	ssc-miR-191	-0.464662	0.0390026
ELL2	ssc-miR-320	-0.464662	0.0390026
NUP88	ssc-miR-423-5p	-0.464662	0.0390026
CD36	ssc-miR-374a-3p	-0.464662	0.0390026
MTERF1	ssc-miR-361-5p	-0.464662	0.0390026
MTERF1	ssc-miR-500-3p	-0.464662	0.0390026
GADD45A	ssc-miR-421-3p	-0.464662	0.0390026
LIN7C	ssc-miR-149	-0.464662	0.0390026
ELL2	ssc-miR-671-5p	-0.464557	0.0390525
UHRF1BP1L	ssc-miR-1296-5p	-0.464259	0.039195
FAS	ssc-miR-10386	-0.464232	0.0392079
ACSL4	ssc-miR-6782-3p	-0.464084	0.0392788
CHAC2	ssc-miR-6782-3p	-0.464084	0.0392788
SOD2	ssc-miR-6782-3p	-0.464084	0.0392788
FAM107B	ssc-miR-381-3p	-0.464084	0.0392788
PPP1CB	ssc-miR-1343	-0.464084	0.0392788
HSD17B13	ssc-let-7f-3p	-0.464057	0.0392917
POLR3G	ssc-miR-181a	-0.464031	0.0393043
G2E3	ssc-miR-15a	-0.463856	0.0393884
G2E3	ssc-miR-133a-5p	-0.463856	0.0393884
RBM12B	ssc-miR-615	-0.463829	0.0394015
SLC30A1	ssc-miR-361-5p	-0.463681	0.0394725
HSD17B13	ssc-miR-1	-0.463507	0.0395566
ARRDC3	ssc-miR-324	-0.463507	0.0395566
LYSMD3	ssc-miR-190a	-0.463453	0.0395826
ELL2	ssc-miR-362	-0.463332	0.0396408
ARRDC3	ssc-let-7f-3p	-0.463332	0.0396408
PDGFRL	ssc-miR-671-3p	-0.463277	0.0396674
ZNF248	ssc-miR-874	-0.463158	0.039725
CLK4	ssc-miR-148a-5p	-0.463158	0.039725
IL1RAP	ssc-miR-95	-0.463158	0.039725
RNPC3	ssc-miR-17-5p	-0.463158	0.039725
RNPC3	ssc-miR-708-5p	-0.463158	0.039725
TMEM170B	ssc-miR-381-3p	-0.463158	0.039725
MTERF1	ssc-miR-421-3p	-0.463158	0.039725
GADD45A	ssc-let-7d-3p	-0.463158	0.039725
SGK3	ssc-miR-181b	-0.463049	0.0397777
SGK3	ssc-miR-152	-0.463049	0.0397777
GCLM	ssc-miR-299	-0.462873	0.039863
CBSL	ssc-miR-141	-0.462859	0.0398697
PPP1CB	ssc-miR-190a	-0.462699	0.0399475
GADD45A	ssc-miR-30c-1-3p	-0.462645	0.0399738
ARL6	ssc-miR-504	-0.46258	0.0400053
RNPC3	ssc-miR-532-3p	-0.46258	0.0400053
TMOD3	ssc-miR-500-5p	-0.46258	0.0400053
CLK4	ssc-let-7f-3p	-0.46258	0.0400053
METTL21C	ssc-miR-1842	-0.46258	0.0400053
ZNF12	ssc-miR-330	-0.46258	0.0400053
DDAH2	ssc-miR-10383	-0.462552	0.040019
HSD17B13	ssc-miR-148b-5p	-0.462552	0.040019
FAM107B	ssc-miR-493-3p	-0.46235	0.0401175
ERI1	ssc-miR-505	-0.462293	0.0401452
UBC	ssc-miR-10386	-0.462176	0.0402023
ZNF382	ssc-miR-204	-0.462176	0.0402024
GADD45A	ssc-miR-505	-0.462176	0.0402024
FBXL3	ssc-miR-493-3p	-0.462176	0.0402024
ABCC5	ssc-miR-490-3p	-0.46212	0.0402296
ABCC5	ssc-miR-490	-0.46212	0.0402296
ZNF570	ssc-miR-489	-0.462064	0.040257
SLA-DQB1	ssc-miR-10383	-0.462002	0.0402874
2020-09-01	ssc-miR-196b-5p	-0.462002	0.0402875
MTERF1	ssc-miR-299	-0.461945	0.0403149
ERI1	ssc-miR-330	-0.461945	0.0403152
PSME4	ssc-miR-6782-3p	-0.461828	0.0403725
GPC4	ssc-miR-330	-0.461828	0.0403725
CLK4	ssc-miR-664-3p	-0.461828	0.0403725
SACM1L	ssc-miR-1296-5p	-0.461799	0.0403866
G2E3	ssc-miR-345-3p	-0.461771	0.0404005
ZMAT3	ssc-miR-19a	-0.461654	0.0404576
LIN7C	ssc-miR-28-3p	-0.461654	0.0404576
TMOD3	ssc-miR-136-3p	-0.461654	0.0404576
ARL6	ssc-miR-101	-0.461654	0.0404576
MTERF1	ssc-miR-181a	-0.461654	0.0404576
IL1RAP	ssc-miR-320	-0.461654	0.0404576
ELL2	ssc-miR-98	-0.461654	0.0404576
CD36	ssc-miR-7134-5p	-0.461654	0.0404576
DEPP1	ssc-miR-671-5p	-0.461541	0.0405134
ELL2	ssc-miR-29a-5p	-0.461366	0.0405992
HSD17B13	ssc-miR-133a-3p	-0.461249	0.0406567
SC5D	ssc-miR-181a	-0.461076	0.0407423
SACM1L	ssc-miR-935	-0.461076	0.0407423
FEM1B	ssc-miR-6782-3p	-0.461076	0.0407423
FBXO33	ssc-miR-10388	-0.461076	0.0407423
PPM1D	ssc-miR-6529	-0.461076	0.0407423
G2E3	ssc-miR-652	-0.461017	0.0407711
POLR3G	ssc-miR-10383	-0.460988	0.0407856
EPB41L5	ssc-miR-10386	-0.460958	0.0408001
G2E3	ssc-miR-136-5p	-0.460844	0.0408567
KLHDC8B	ssc-miR-10383	-0.46067	0.0409428
FAM107B	ssc-miR-885-3p	-0.460641	0.0409573
MAP3K7CL	ssc-miR-10383	-0.460497	0.0410286
HSD17B13	ssc-miR-7137-3p	-0.460467	0.0410435
KIAA0408	ssc-miR-30c-1-3p	-0.460381	0.0410863
ZNF248	ssc-miR-9843-3p	-0.460323	0.0411147
LPIN1	ssc-miR-6782-3p	-0.460323	0.0411147
FAM13A	ssc-miR-424-3p	-0.460323	0.0411147
ELL2	ssc-miR-500-5p	-0.460323	0.0411147
FAM76B	ssc-miR-532-3p	-0.460264	0.0411442
UHRF1BP1L	ssc-miR-874	-0.46015	0.0412007
CHAC2	ssc-miR-181b	-0.46015	0.0412007
LIN7C	ssc-let-7i-5p	-0.46015	0.0412007
TMOD3	ssc-miR-136-5p	-0.46015	0.0412007
ELL2	ssc-miR-21-5p	-0.46015	0.0412007
LIN7C	ssc-miR-15a	-0.46015	0.0412007
FBXO33	ssc-miR-133b	-0.46015	0.0412007
FBXL3	ssc-miR-423-5p	-0.46015	0.0412007
FBXL3	ssc-miR-423-3p	-0.46015	0.0412007
PRRC1	ssc-miR-423-3p	-0.46015	0.0412007
INSIG2	ssc-miR-423-3p	-0.46015	0.0412007
FBXL3	ssc-miR-365-3p	-0.46015	0.0412007
CLK4	ssc-miR-425-5p	-0.46015	0.0412007
IL1RAP	ssc-miR-497	-0.46015	0.0412007
GALNT15	ssc-miR-195	-0.46015	0.0412007
PPP1CB	ssc-miR-361-3p	-0.46015	0.0412007
ZMAT3	ssc-miR-935	-0.46015	0.0412007
CLK4	ssc-miR-19b	-0.46015	0.0412007
ELL2	ssc-miR-500-3p	-0.46015	0.0412007
ELL2	ssc-miR-22-5p	-0.46015	0.0412007
IL1RAP	ssc-miR-450c-5p	-0.46015	0.0412007
IL1RAP	ssc-miR-150	-0.46015	0.0412007
SGK3	ssc-miR-500-3p	-0.460032	0.0412595
PAPOLG	ssc-miR-6782-3p	-0.459917	0.0413169
AC008695.1	ssc-miR-6782-3p	-0.459744	0.0414032
METTL21C	ssc-miR-7142-3p	-0.459571	0.0414897
TMOD3	ssc-miR-10388	-0.459571	0.0414897
RBM41	ssc-miR-19b	-0.459571	0.0414897
FBXL3	ssc-miR-500-5p	-0.459571	0.0414897
GTF2A1	ssc-miR-149	-0.459571	0.0414897
POLR3G	ssc-miR-133a-3p	-0.459511	0.0415198
CHAC2	ssc-miR-676-3p	-0.459511	0.0415198
SLC30A1	ssc-miR-424-3p	-0.459165	0.0416935
HSD17B13	ssc-miR-504	-0.459165	0.0416936
LRR1	ssc-miR-330	-0.459164	0.0416936
HSD17B13	ssc-miR-7-3p	-0.458992	0.0417804
GTF2A1	ssc-miR-330	-0.458992	0.0417804
HAUS3	ssc-miR-330	-0.458992	0.0417804
SMPDL3A	ssc-miR-345-3p	-0.458819	0.0418673
LYSMD3	ssc-miR-19a	-0.458647	0.0419543
INSIG2	ssc-miR-19a	-0.458647	0.0419543
IL1RAP	ssc-miR-29c	-0.458647	0.0419543
ARRDC3	ssc-let-7e	-0.458647	0.0419543
ARRDC3	ssc-miR-378	-0.458647	0.0419543
FBXO33	ssc-miR-29a-3p	-0.458647	0.0419543
ARL6	ssc-miR-935	-0.458647	0.0419543
TMOD3	ssc-miR-369	-0.458647	0.0419543
ATL2	ssc-miR-381-3p	-0.458647	0.0419543
GCLM	ssc-miR-200b	-0.458554	0.0420012
SGK3	ssc-miR-1	-0.458524	0.0420162
ZNF570	ssc-miR-490-3p	-0.458523	0.0420167
ZNF570	ssc-miR-490	-0.458523	0.0420167
IL1RAP	ssc-miR-17-3p	-0.458412	0.0420728
ATAD2B	ssc-miR-505	-0.458412	0.0420728
OSGEPL1	ssc-miR-2483	-0.45829	0.0421345
HSD17B13	ssc-miR-133b	-0.458239	0.0421602
ATL2	ssc-miR-10384	-0.458067	0.0422476
CUL5	ssc-miR-10384	-0.458067	0.0422476
HSPBAP1	ssc-miR-486	-0.458067	0.0422476
FBXO3	ssc-miR-486	-0.458067	0.0422476
SLC16A9	ssc-miR-671-5p	-0.457942	0.0423111
G2E3	ssc-miR-708-5p	-0.457832	0.0423671
SLC30A1	ssc-miR-7139-5p	-0.457832	0.0423673
SGK3	ssc-miR-361-5p	-0.45777	0.0423986
CLK4	ssc-miR-17-3p	-0.457659	0.0424549
INSIG2	ssc-miR-505	-0.457659	0.0424549
IGFBP5	ssc-miR-671-3p	-0.457659	0.0424549
HSD17B13	ssc-miR-542-3p	-0.457487	0.0425427
CTH	ssc-miR-6782-3p	-0.457487	0.0425428
GCLM	ssc-miR-136-3p	-0.457315	0.0426306
SS18	ssc-miR-486	-0.457315	0.0426306
LIN7C	ssc-miR-1306-5p	-0.457315	0.0426306
RBM41	ssc-miR-935	-0.457315	0.0426306
SACM1L	ssc-miR-149	-0.457315	0.0426306
LIN7C	ssc-miR-1343	-0.457315	0.0426306
TSTD3	ssc-miR-874	-0.457315	0.0426306
TP53INP2	ssc-miR-330	-0.457315	0.0426306
GADD45A	ssc-miR-615	-0.457251	0.0426631
FAM76B	ssc-miR-10388	-0.457251	0.0426633
NDUFA5	ssc-miR-874	-0.457143	0.0427185
SMPDL3A	ssc-miR-7134-5p	-0.457143	0.0427185
FBXO33	ssc-miR-186-5p	-0.457143	0.0427185
XPR1	ssc-miR-210	-0.457143	0.0427185
CHAC2	ssc-miR-206	-0.457143	0.0427185
CLK4	ssc-miR-152	-0.457143	0.0427185
GADD45A	ssc-miR-885-5p	-0.457143	0.0427185
LIN7C	ssc-miR-374a-5p	-0.457143	0.0427185
MTERF1	ssc-miR-130b-3p	-0.457143	0.0427185
IL1RAP	ssc-miR-376a-5p	-0.457143	0.0427185
ELL2	ssc-miR-4331-5p	-0.457143	0.0427185
RNPC3	ssc-miR-381-3p	-0.457143	0.0427185
ELL2	ssc-miR-4334-3p	-0.457143	0.0427185
MTERF1	ssc-let-7d-5p	-0.457143	0.0427185
ELL2	ssc-miR-339	-0.457143	0.0427185
FAM126A	ssc-miR-505	-0.456907	0.0428396
GALNT15	ssc-miR-323	-0.456563	0.0430162
CEBPZOS	ssc-miR-204	-0.456563	0.0430162
DEPP1	ssc-miR-432-5p	-0.456563	0.0430162
CHAC2	ssc-miR-362	-0.456563	0.0430162
C21orf91	ssc-miR-6782-3p	-0.456563	0.0430162
FBXO33	ssc-miR-10384	-0.456563	0.0430162
G2E3	ssc-miR-22-3p	-0.456326	0.0431382
IGFBP5	ssc-miR-7135-3p	-0.456326	0.0431382
ZNF382	ssc-miR-200b	-0.45626	0.0431724
TP53INP1	ssc-miR-10383	-0.455982	0.0433157
HSD17B13	ssc-miR-19b	-0.455982	0.0433157
GCLM	ssc-miR-676-3p	-0.455916	0.0433499
G2E3	ssc-miR-7137-3p	-0.455916	0.0433501
FAM107B	ssc-miR-885-5p	-0.45581	0.0434045
2020-09-01	ssc-miR-182	-0.45581	0.0434045
GTF2A1	ssc-miR-190a	-0.455711	0.0434559
ARRDC3	ssc-let-7i-5p	-0.455639	0.0434934
CHAC2	ssc-miR-136-3p	-0.455639	0.0434934
ABCC5	ssc-miR-204	-0.455639	0.0434934
ARL6	ssc-miR-199b-5p	-0.455639	0.0434934
PPP1CB	ssc-miR-365-3p	-0.455639	0.0434934
C1GALT1	ssc-miR-98	-0.455639	0.0434934
INSIG2	ssc-miR-338	-0.455639	0.0434934
CUL5	ssc-miR-369	-0.455639	0.0434934
FBXO33	ssc-miR-671-5p	-0.455507	0.0435618
USP8	ssc-miR-190a	-0.455506	0.0435626
LIN7C	ssc-miR-17-3p	-0.455401	0.043617
SLC12A2	ssc-miR-490-3p	-0.455335	0.0436513
SLC12A2	ssc-miR-490	-0.455335	0.0436513
HSD17B13	ssc-miR-423-5p	-0.45523	0.0437063
ELMOD2	ssc-miR-381-3p	-0.45523	0.0437063
TMEM170B	ssc-miR-323	-0.455058	0.0437956
MTERF1	ssc-miR-374b-3p	-0.455058	0.0437956
CD36	ssc-miR-9843-3p	-0.455058	0.0437956
LYSMD3	ssc-miR-10388	-0.455058	0.0437956
RNPC3	ssc-miR-10388	-0.455058	0.0437956
ATL2	ssc-miR-330	-0.455058	0.0437956
ARID5B	ssc-miR-330	-0.455058	0.0437956
RNPC3	ssc-miR-330	-0.455058	0.0437956
HSD17B13	ssc-miR-128	-0.454477	0.0440995
FBXO33	ssc-miR-30c-3p	-0.454477	0.0440995
GABARAPL1	ssc-miR-330	-0.454306	0.0441893
PPM1D	ssc-miR-29a-3p	-0.454306	0.0441893
RNPC3	ssc-miR-1343	-0.454306	0.0441893
SASS6	ssc-miR-6782-3p	-0.454272	0.0442074
MTERF1	ssc-miR-615	-0.454238	0.0442251
GALNT15	ssc-miR-181b	-0.454135	0.0442791
CD36	ssc-let-7f-5p	-0.454135	0.0442791
PRRC1	ssc-miR-29a-3p	-0.454135	0.0442791
CLK4	ssc-miR-423-5p	-0.454135	0.0442791
ARL6	ssc-miR-885-5p	-0.454135	0.0442791
LYSMD3	ssc-miR-365-3p	-0.454135	0.0442791
RNPC3	ssc-miR-335	-0.454135	0.0442791
IL1RAP	ssc-miR-381-3p	-0.454135	0.0442791
PRRC1	ssc-miR-7134-3p	-0.454135	0.0442791
GADD45A	ssc-miR-6529	-0.454135	0.0442791
SGK3	ssc-miR-425-5p	-0.453999	0.0443509
ATL2	ssc-miR-671-3p	-0.453896	0.0444053
GALNT15	ssc-miR-1296-5p	-0.453725	0.0444955
FAM107B	ssc-miR-148b-5p	-0.453725	0.0444956
AC008695.1	ssc-miR-532-3p	-0.453725	0.0444956
CCDC71L	ssc-miR-6782-3p	-0.453725	0.0444956
SACM1L	ssc-miR-493-3p	-0.45369	0.0445139
C1GALT1	ssc-miR-190a	-0.453656	0.0445318
G2E3	ssc-miR-328	-0.453655	0.0445324
FAM107B	ssc-miR-181b	-0.453554	0.0445858
RBM41	ssc-miR-365-3p	-0.453554	0.0445858
IL1RAP	ssc-miR-504	-0.453554	0.0445858
ZMAT3	ssc-miR-500-5p	-0.453554	0.0445858
LRP12	ssc-miR-1343	-0.453554	0.0445858
VCPIP1	ssc-miR-1343	-0.453554	0.0445858
ATL2	ssc-miR-676-3p	-0.453485	0.0446224
SS18	ssc-miR-9843-3p	-0.453348	0.0446946
ELMOD2	ssc-miR-1	-0.452972	0.0448942
ELMOD2	ssc-miR-935	-0.452972	0.0448942
SC5D	ssc-miR-9843-3p	-0.452972	0.0448943
CEBPZOS	ssc-miR-330	-0.452972	0.0448943
FAM107B	ssc-miR-935	-0.452802	0.0449849
RBM41	ssc-miR-369	-0.452802	0.0449849
NDUFA5	ssc-miR-330	-0.452802	0.044985
POLR3G	ssc-miR-33b-5p	-0.452732	0.0450224
TMOD3	ssc-miR-660	-0.452632	0.0450757
SLC35G1	ssc-miR-181b	-0.452632	0.0450757
CLK4	ssc-miR-29b	-0.452632	0.0450757
FBXL3	ssc-miR-186-5p	-0.452632	0.0450757
IL1RAP	ssc-miR-21-5p	-0.452632	0.0450757
FBXO33	ssc-miR-133a-5p	-0.452632	0.0450757
ARL6	ssc-miR-425-3p	-0.452632	0.0450757
LYSMD3	ssc-miR-130b-3p	-0.452632	0.0450757
IL1RAP	ssc-miR-361-3p	-0.452632	0.0450757
LIN7C	ssc-miR-708-5p	-0.452632	0.0450757
CLK4	ssc-miR-335	-0.452632	0.0450757
GADD45A	ssc-miR-144	-0.452632	0.0450757
PTBP3	ssc-miR-20a-3p	-0.452561	0.0451135
C11orf54	ssc-miR-330	-0.45256	0.0451137
SLC30A1	ssc-miR-1306-5p	-0.45256	0.0451137
SLC30A1	ssc-miR-4332	-0.45239	0.0452046
HSD17B13	ssc-miR-19a	-0.45222	0.0452957
HSD17B13	ssc-miR-103	-0.45222	0.0452957
GABARAPL1	ssc-miR-190a	-0.452149	0.0453337
SACM1L	ssc-miR-615	-0.452148	0.0453341
ECT2	ssc-miR-1343	-0.452148	0.0453341
FEM1B	ssc-miR-330	-0.45205	0.0453869
MTERF1	ssc-miR-345-3p	-0.45205	0.0453869
IL1RAP	ssc-miR-345-3p	-0.45205	0.0453869
INSIG2	ssc-miR-148b-5p	-0.45205	0.0453869
RNPC3	ssc-miR-342	-0.45205	0.0453869
IL1RAP	ssc-miR-615	-0.451978	0.0454252
G2E3	ssc-miR-362	-0.451978	0.0454255
FAM76B	ssc-miR-28-5p	-0.451808	0.0455168
G2E3	ssc-miR-148b-3p	-0.451808	0.0455168
ZNF570	ssc-miR-210	-0.451298	0.0457916
MTERF1	ssc-miR-664-3p	-0.451298	0.0457916
AC104472.3	ssc-miR-6782-3p	-0.451298	0.0457916
POLR3G	ssc-miR-127	-0.451225	0.0458308
ELL2	ssc-miR-676-3p	-0.451225	0.0458308
FAM76B	ssc-miR-10384	-0.451224	0.0458311
TMOD3	ssc-miR-28-5p	-0.451128	0.0458833
INSIG2	ssc-let-7i-5p	-0.451128	0.0458833
ARRDC3	ssc-miR-139-5p	-0.451128	0.0458833
TMOD3	ssc-miR-133a-5p	-0.451128	0.0458833
SLC35G1	ssc-miR-181a	-0.451128	0.0458833
ELL2	ssc-miR-206	-0.451128	0.0458833
SMPDL3A	ssc-miR-486	-0.451128	0.0458833
AC104472.3	ssc-miR-486	-0.451128	0.0458833
ARRDC3	ssc-miR-374b-5p	-0.451128	0.0458833
MTERF1	ssc-miR-361-3p	-0.451128	0.0458833
LIN7C	ssc-miR-532-5p	-0.451128	0.0458833
FBXL3	ssc-miR-935	-0.451128	0.0458833
CD36	ssc-miR-885-3p	-0.451055	0.0459228
SGK3	ssc-let-7f-5p	-0.450982	0.0459619
ELL2	ssc-miR-17-3p	-0.450885	0.0460148
FBXO48	ssc-miR-6782-3p	-0.450885	0.046015
RBM41	ssc-miR-362	-0.450715	0.046107
FBXO3	ssc-miR-330	-0.450715	0.046107
SC5D	ssc-miR-486	-0.450545	0.046199
CHAC2	ssc-miR-345-3p	-0.450545	0.046199
FBXO3	ssc-miR-98	-0.450545	0.046199
SS18	ssc-miR-425-3p	-0.450545	0.046199
ZMAT3	ssc-miR-532-3p	-0.450545	0.046199
GALNT15	ssc-miR-500-5p	-0.450545	0.046199
GPR155	ssc-miR-874	-0.450545	0.046199
POLR3G	ssc-miR-7-3p	-0.450472	0.0462391
MBNL1	ssc-miR-20a-3p	-0.450302	0.0463316
G2E3	ssc-miR-7-3p	-0.450302	0.0463316
FAM76B	ssc-miR-381-3p	-0.450302	0.0463316
SGK3	ssc-miR-4331-5p	-0.450228	0.0463716
ZNF12	ssc-miR-10386	-0.450132	0.0464241
