# Supplementary material for: Identifying miRNA-mRNA regulatory networks on extreme n-6/n-3 polyunsaturated fatty acid ratio expression profiles in porcine skeletal muscle
Source: PLoS One. 2023 May 4;18(5):e0283231. doi: 10.1371/journal.pone.0283231 (PMC10159129; doi:10.1371/journal.pone.0283231)
Supplement: S6 Table — (XLSX) [file pone.0283231.s006.xlsx]

## Sheet: S6 Table
S6 Table. miR-15b seed binding interrogation on the 3' UTR of DEGs.
Gene ID	Gene name	Transcript ID	miRNA	Seed	3' UTR Binding start	3' UTR Binding end
ENSSSCG00000000734	TSPAN11	ENSSSCT00000000797	ssc-miR-15b	AGCAGCA	67	73
ENSSSCG00000000746	WASHC1	ENSSSCT00000000810	ssc-miR-15b	AGCAGCA	489	495
ENSSSCG00000000746	WASHC1	ENSSSCT00000000810	ssc-miR-15b	AGCAGCA	822	828
ENSSSCG00000001455	HLA-DRB4	ENSSSCT00000001612	ssc-miR-15b	AGCAGCA	222	228
ENSSSCG00000001455	HLA-DRB4	ENSSSCT00000001612	ssc-miR-15b	AGCAGCA	771	777
ENSSSCG00000001455	HLA-DRB4	ENSSSCT00000001615	ssc-miR-15b	AGCAGCA	222	228
ENSSSCG00000001455	HLA-DRB4	ENSSSCT00000001615	ssc-miR-15b	AGCAGCA	771	777
ENSSSCG00000000509	ZFC3H1	ENSSSCT00000000548	ssc-miR-15b	AGCAGCA	3742	3748
ENSSSCG00000001910	ISLR	ENSSSCT00000002139	ssc-miR-15b	AGCAGCA	242	248
ENSSSCG00000003694	EMILIN2	ENSSSCT00000004093	ssc-miR-15b	AGCAGCA	188	194
ENSSSCG00000002411	GTF2A1	ENSSSCT00000002680	ssc-miR-15b	AGCAGCA	4003	4009
ENSSSCG00000003716	SS18	ENSSSCT00000004116	ssc-miR-15b	AGCAGCA	2593	2599
ENSSSCG00000002368	LTBP2	ENSSSCT00000002632	ssc-miR-15b	AGCAGCA	2093	2099
ENSSSCG00000004626	TMOD3	ENSSSCT00000005109	ssc-miR-15b	AGCAGCA	1674	1680
ENSSSCG00000005201	UHRF2	ENSSSCT00000005733	ssc-miR-15b	AGCAGCA	29	35
ENSSSCG00000004013	SMOC2	ENSSSCT00000004437	ssc-miR-15b	AGCAGCA	1022	1028
ENSSSCG00000004919	NEDD4L	ENSSSCT00000005428	ssc-miR-15b	AGCAGCA	2841	2847
ENSSSCG00000004919	NEDD4L	ENSSSCT00000005428	ssc-miR-15b	AGCAGCA	3409	3415
ENSSSCG00000003789	CTH	ENSSSCT00000004193	ssc-miR-15b	AGCAGCA	238	244
ENSSSCG00000004919	NEDD4L	ENSSSCT00000005429	ssc-miR-15b	AGCAGCA	2841	2847
ENSSSCG00000004919	NEDD4L	ENSSSCT00000005429	ssc-miR-15b	AGCAGCA	3409	3415
ENSSSCG00000005608	ANGPTL2	ENSSSCT00000006167	ssc-miR-15b	AGCAGCA	1338	1344
ENSSSCG00000005593	OLFML2A	ENSSSCT00000006149	ssc-miR-15b	AGCAGCA	1286	1292
ENSSSCG00000008624	LPIN1	ENSSSCT00000009435	ssc-miR-15b	AGCAGCA	1295	1301
ENSSSCG00000008624	LPIN1	ENSSSCT00000009435	ssc-miR-15b	AGCAGCA	1705	1711
ENSSSCG00000006155	ZBTB10	ENSSSCT00000006749	ssc-miR-15b	AGCAGCA	796	802
ENSSSCG00000008698	RGS12	ENSSSCT00000009516	ssc-miR-15b	AGCAGCA	597	603
ENSSSCG00000006799	LRIF1	ENSSSCT00000007447	ssc-miR-15b	AGCAGCA	1465	1471
ENSSSCG00000008943	SLC4A4	ENSSSCT00000009797	ssc-miR-15b	AGCAGCA	464	470
ENSSSCG00000023548	GSTCD	ENSSSCT00000010025	ssc-miR-15b	AGCAGCA	1113	1119
ENSSSCG00000010448	FAS	ENSSSCT00000011433	ssc-miR-15b	AGCAGCA	1361	1367
ENSSSCG00000008389	PAPOLG	ENSSSCT00000009186	ssc-miR-15b	AGCAGCA	1672	1678
ENSSSCG00000008122	ADRA2B	ENSSSCT00000008898	ssc-miR-15b	AGCAGCA	433	439
ENSSSCG00000010438	ATAD1	ENSSSCT00000011423	ssc-miR-15b	AGCAGCA	6971	6977
ENSSSCG00000006318	TADA1	ENSSSCT00000006925	ssc-miR-15b	AGCAGCA	140	146
ENSSSCG00000008349	CNRIP1	ENSSSCT00000009143	ssc-miR-15b	AGCAGCA	15	21
ENSSSCG00000008349	CNRIP1	ENSSSCT00000009143	ssc-miR-15b	AGCAGCA	482	488
ENSSSCG00000006151	SNX16	ENSSSCT00000006745	ssc-miR-15b	AGCAGCA	1869	1875
ENSSSCG00000008478	SOS1	ENSSSCT00000009279	ssc-miR-15b	AGCAGCA	694	700
ENSSSCG00000011027	KIF5B	ENSSSCT00000012069	ssc-miR-15b	AGCAGCA	178	184
ENSSSCG00000016147	PIKFYVE	ENSSSCT00000017580	ssc-miR-15b	AGCAGCA	1919	1925
ENSSSCG00000016147	PIKFYVE	ENSSSCT00000017580	ssc-miR-15b	AGCAGCA	1922	1928
ENSSSCG00000016147	PIKFYVE	ENSSSCT00000017580	ssc-miR-15b	AGCAGCA	1925	1931
ENSSSCG00000012029	BACH1	ENSSSCT00000013161	ssc-miR-15b	AGCAGCA	1585	1591
ENSSSCG00000012029	BACH1	ENSSSCT00000013161	ssc-miR-15b	AGCAGCA	1635	1641
ENSSSCG00000014267	AC008695.1	ENSSSCT00000015589	ssc-miR-15b	AGCAGCA	103	109
ENSSSCG00000014267	AC008695.1	ENSSSCT00000015589	ssc-miR-15b	AGCAGCA	106	112
ENSSSCG00000014267	AC008695.1	ENSSSCT00000015589	ssc-miR-15b	AGCAGCA	109	115
ENSSSCG00000014267	AC008695.1	ENSSSCT00000015589	ssc-miR-15b	AGCAGCA	112	118
ENSSSCG00000014267	AC008695.1	ENSSSCT00000015589	ssc-miR-15b	AGCAGCA	115	121
ENSSSCG00000014267	AC008695.1	ENSSSCT00000015589	ssc-miR-15b	AGCAGCA	118	124
ENSSSCG00000014267	AC008695.1	ENSSSCT00000015589	ssc-miR-15b	AGCAGCA	121	127
ENSSSCG00000014267	AC008695.1	ENSSSCT00000015589	ssc-miR-15b	AGCAGCA	124	130
ENSSSCG00000014267	AC008695.1	ENSSSCT00000015589	ssc-miR-15b	AGCAGCA	127	133
ENSSSCG00000014267	AC008695.1	ENSSSCT00000015589	ssc-miR-15b	AGCAGCA	130	136
ENSSSCG00000014267	AC008695.1	ENSSSCT00000015589	ssc-miR-15b	AGCAGCA	133	139
ENSSSCG00000014267	AC008695.1	ENSSSCT00000015589	ssc-miR-15b	AGCAGCA	142	148
ENSSSCG00000011218	SLC4A7	ENSSSCT00000012285	ssc-miR-15b	AGCAGCA	1966	1972
ENSSSCG00000015386	FAM126A	ENSSSCT00000016761	ssc-miR-15b	AGCAGCA	1537	1543
ENSSSCG00000015386	FAM126A	ENSSSCT00000022993	ssc-miR-15b	AGCAGCA	935	941
ENSSSCG00000038918	CTSF	ENSSSCT00000014140	ssc-miR-15b	AGCAGCA	503	509
ENSSSCG00000014156	ARRDC3	ENSSSCT00000015464	ssc-miR-15b	AGCAGCA	1629	1635
ENSSSCG00000014255	SLC12A2	ENSSSCT00000015576	ssc-miR-15b	AGCAGCA	1715	1721
ENSSSCG00000014255	SLC12A2	ENSSSCT00000015576	ssc-miR-15b	AGCAGCA	1948	1954
ENSSSCG00000014255	SLC12A2	ENSSSCT00000015576	ssc-miR-15b	AGCAGCA	2676	2682
ENSSSCG00000017583	SGCA	ENSSSCT00000019141	ssc-miR-15b	AGCAGCA	145	151
ENSSSCG00000017583	SGCA	ENSSSCT00000019141	ssc-miR-15b	AGCAGCA	2631	2637
ENSSSCG00000011825	ATP13A3	ENSSSCT00000012937	ssc-miR-15b	AGCAGCA	3134	3140
ENSSSCG00000016501	KDM7A	ENSSSCT00000017965	ssc-miR-15b	AGCAGCA	1022	1028
ENSSSCG00000016043	OSGEPL1	ENSSSCT00000017468	ssc-miR-15b	AGCAGCA	3010	3016
ENSSSCG00000016070	GTF3C3	ENSSSCT00000017496	ssc-miR-15b	AGCAGCA	17	23
ENSSSCG00000011570	IRAK2	ENSSSCT00000012662	ssc-miR-15b	AGCAGCA	711	717
ENSSSCG00000016929	PDE4D	ENSSSCT00000018436	ssc-miR-15b	AGCAGCA	1251	1257
ENSSSCG00000014195	MAN2A1	ENSSSCT00000015510	ssc-miR-15b	AGCAGCA	1097	1103
ENSSSCG00000014195	MAN2A1	ENSSSCT00000015510	ssc-miR-15b	AGCAGCA	2062	2068
ENSSSCG00000015537	XPR1	ENSSSCT00000016926	ssc-miR-15b	AGCAGCA	830	836
ENSSSCG00000015537	XPR1	ENSSSCT00000016926	ssc-miR-15b	AGCAGCA	833	839
ENSSSCG00000016403	VIPR2	ENSSSCT00000017860	ssc-miR-15b	AGCAGCA	465	471
ENSSSCG00000013072	FADS2	ENSSSCT00000014289	ssc-miR-15b	AGCAGCA	506	512
ENSSSCG00000017672	MED13	ENSSSCT00000019236	ssc-miR-15b	AGCAGCA	1609	1615
ENSSSCG00000015669	ACVR2A	ENSSSCT00000017067	ssc-miR-15b	AGCAGCA	504	510
ENSSSCG00000015669	ACVR2A	ENSSSCT00000017067	ssc-miR-15b	AGCAGCA	2623	2629
ENSSSCG00000029621	BMPR1B	ENSSSCT00000034827	ssc-miR-15b	AGCAGCA	1567	1573
ENSSSCG00000008943	SLC4A4	ENSSSCT00000040526	ssc-miR-15b	AGCAGCA	606	612
ENSSSCG00000012416	CHIC1	ENSSSCT00000034312	ssc-miR-15b	AGCAGCA	4522	4528
ENSSSCG00000012416	CHIC1	ENSSSCT00000034312	ssc-miR-15b	AGCAGCA	6007	6013
ENSSSCG00000029507	RASGEF1B	ENSSSCT00000026377	ssc-miR-15b	AGCAGCA	32	38
ENSSSCG00000029507	RASGEF1B	ENSSSCT00000026377	ssc-miR-15b	AGCAGCA	353	359
ENSSSCG00000029875	ZNF461	ENSSSCT00000040041	ssc-miR-15b	AGCAGCA	219	225
ENSSSCG00000029621	BMPR1B	ENSSSCT00000028459	ssc-miR-15b	AGCAGCA	1567	1573
ENSSSCG00000038843	ST3GAL2	ENSSSCT00000041824	ssc-miR-15b	AGCAGCA	1233	1239
ENSSSCG00000038843	ST3GAL2	ENSSSCT00000041824	ssc-miR-15b	AGCAGCA	6268	6274
ENSSSCG00000038843	ST3GAL2	ENSSSCT00000041824	ssc-miR-15b	AGCAGCA	6271	6277
ENSSSCG00000038843	ST3GAL2	ENSSSCT00000041824	ssc-miR-15b	AGCAGCA	6274	6280
ENSSSCG00000038843	ST3GAL2	ENSSSCT00000041824	ssc-miR-15b	AGCAGCA	6277	6283
ENSSSCG00000038843	ST3GAL2	ENSSSCT00000041824	ssc-miR-15b	AGCAGCA	6280	6286
ENSSSCG00000038843	ST3GAL2	ENSSSCT00000041824	ssc-miR-15b	AGCAGCA	6283	6289
ENSSSCG00000038843	ST3GAL2	ENSSSCT00000041824	ssc-miR-15b	AGCAGCA	6286	6292
ENSSSCG00000040317	SOD2	ENSSSCT00000039602	ssc-miR-15b	AGCAGCA	1797	1803
ENSSSCG00000040317	SOD2	ENSSSCT00000039602	ssc-miR-15b	AGCAGCA	1861	1867
ENSSSCG00000022101	BRCA1	ENSSSCT00000025436	ssc-miR-15b	AGCAGCA	2908	2914
ENSSSCG00000033860	ZMAT3	ENSSSCT00000038283	ssc-miR-15b	AGCAGCA	1679	1685
ENSSSCG00000016929	PDE4D	ENSSSCT00000038029	ssc-miR-15b	AGCAGCA	1251	1257
ENSSSCG00000008943	SLC4A4	ENSSSCT00000036750	ssc-miR-15b	AGCAGCA	464	470
ENSSSCG00000010380	MAPK8	ENSSSCT00000036610	ssc-miR-15b	AGCAGCA	435	441
ENSSSCG00000010380	MAPK8	ENSSSCT00000036610	ssc-miR-15b	AGCAGCA	1435	1441
ENSSSCG00000030154	RSBN1	ENSSSCT00000025140	ssc-miR-15b	AGCAGCA	219	225
ENSSSCG00000030154	RSBN1	ENSSSCT00000025140	ssc-miR-15b	AGCAGCA	1364	1370
ENSSSCG00000027230	SLC35G1	ENSSSCT00000030830	ssc-miR-15b	AGCAGCA	445	451
ENSSSCG00000022656	SRFBP1	ENSSSCT00000040731	ssc-miR-15b	AGCAGCA	2964	2970
ENSSSCG00000004919	NEDD4L	ENSSSCT00000037288	ssc-miR-15b	AGCAGCA	2841	2847
ENSSSCG00000004919	NEDD4L	ENSSSCT00000037288	ssc-miR-15b	AGCAGCA	3409	3415
ENSSSCG00000004645	GABPB1	ENSSSCT00000040971	ssc-miR-15b	AGCAGCA	1917	1923
ENSSSCG00000026697	UHRF1BP1L	ENSSSCT00000038630	ssc-miR-15b	AGCAGCA	2570	2576
ENSSSCG00000037254	RNPC3	ENSSSCT00000031693	ssc-miR-15b	AGCAGCA	904	910
ENSSSCG00000035259	PHF3	ENSSSCT00000040949	ssc-miR-15b	AGCAGCA	1267	1273
ENSSSCG00000038869	APLNR	ENSSSCT00000040165	ssc-miR-15b	AGCAGCA	1021	1027
ENSSSCG00000010380	MAPK8	ENSSSCT00000042018	ssc-miR-15b	AGCAGCA	435	441
ENSSSCG00000010380	MAPK8	ENSSSCT00000042018	ssc-miR-15b	AGCAGCA	1435	1441
ENSSSCG00000003716	SS18	ENSSSCT00000036742	ssc-miR-15b	AGCAGCA	2593	2599
ENSSSCG00000016147	PIKFYVE	ENSSSCT00000038596	ssc-miR-15b	AGCAGCA	1919	1925
ENSSSCG00000016147	PIKFYVE	ENSSSCT00000038596	ssc-miR-15b	AGCAGCA	1922	1928
ENSSSCG00000016147	PIKFYVE	ENSSSCT00000038596	ssc-miR-15b	AGCAGCA	1925	1931
ENSSSCG00000039271	ST8SIA2	ENSSSCT00000039954	ssc-miR-15b	AGCAGCA	2889	2895
ENSSSCG00000039271	ST8SIA2	ENSSSCT00000039954	ssc-miR-15b	AGCAGCA	3840	3846
ENSSSCG00000000509	ZFC3H1	ENSSSCT00000039112	ssc-miR-15b	AGCAGCA	622	628
ENSSSCG00000027935	FHOD3	ENSSSCT00000029253	ssc-miR-15b	AGCAGCA	1806	1812
ENSSSCG00000027935	FHOD3	ENSSSCT00000029253	ssc-miR-15b	AGCAGCA	3491	3497
ENSSSCG00000026665	PPM1D	ENSSSCT00000025171	ssc-miR-15b	AGCAGCA	855	861
ENSSSCG00000021322	ZFX	ENSSSCT00000027404	ssc-miR-15b	AGCAGCA	738	744
ENSSSCG00000037951	ZNF891	ENSSSCT00000041945	ssc-miR-15b	AGCAGCA	1553	1559
ENSSSCG00000024000	EFCC1	ENSSSCT00000028006	ssc-miR-15b	AGCAGCA	303	309
ENSSSCG00000011825	ATP13A3	ENSSSCT00000039981	ssc-miR-15b	AGCAGCA	3134	3140
ENSSSCG00000038933	PURG	ENSSSCT00000037526	ssc-miR-15b	AGCAGCA	891	897
ENSSSCG00000038933	PURG	ENSSSCT00000037526	ssc-miR-15b	AGCAGCA	894	900
ENSSSCG00000015965	GPR155	ENSSSCT00000038330	ssc-miR-15b	AGCAGCA	359	365
ENSSSCG00000011825	ATP13A3	ENSSSCT00000041517	ssc-miR-15b	AGCAGCA	555	561
ENSSSCG00000011825	ATP13A3	ENSSSCT00000041517	ssc-miR-15b	AGCAGCA	1421	1427
ENSSSCG00000011825	ATP13A3	ENSSSCT00000041517	ssc-miR-15b	AGCAGCA	4728	4734
ENSSSCG00000022656	SRFBP1	ENSSSCT00000031934	ssc-miR-15b	AGCAGCA	2964	2970
ENSSSCG00000039714	MIPOL1	ENSSSCT00000040658	ssc-miR-15b	AGCAGCA	997	1003
ENSSSCG00000022656	SRFBP1	ENSSSCT00000038090	ssc-miR-15b	AGCAGCA	2964	2970
ENSSSCG00000030154	RSBN1	ENSSSCT00000039380	ssc-miR-15b	AGCAGCA	219	225
ENSSSCG00000030154	RSBN1	ENSSSCT00000039380	ssc-miR-15b	AGCAGCA	1364	1370
ENSSSCG00000008624	LPIN1	ENSSSCT00000030171	ssc-miR-15b	AGCAGCA	1295	1301
ENSSSCG00000008624	LPIN1	ENSSSCT00000030171	ssc-miR-15b	AGCAGCA	1705	1711
ENSSSCG00000007043	GPCPD1	ENSSSCT00000037806	ssc-miR-15b	AGCAGCA	2102	2108
ENSSSCG00000010468	CPEB3	ENSSSCT00000039055	ssc-miR-15b	AGCAGCA	686	692
ENSSSCG00000027935	FHOD3	ENSSSCT00000038204	ssc-miR-15b	AGCAGCA	1806	1812
ENSSSCG00000027935	FHOD3	ENSSSCT00000038204	ssc-miR-15b	AGCAGCA	3491	3497
ENSSSCG00000015965	GPR155	ENSSSCT00000040091	ssc-miR-15b	AGCAGCA	658	664
ENSSSCG00000027935	FHOD3	ENSSSCT00000023176	ssc-miR-15b	AGCAGCA	1806	1812
ENSSSCG00000027935	FHOD3	ENSSSCT00000023176	ssc-miR-15b	AGCAGCA	3491	3497
ENSSSCG00000013072	FADS2	ENSSSCT00000037205	ssc-miR-15b	AGCAGCA	1323	1329
ENSSSCG00000026959	NPAT	ENSSSCT00000027557	ssc-miR-15b	AGCAGCA	484	490
ENSSSCG00000022099	TP53INP2	ENSSSCT00000025489	ssc-miR-15b	AGCAGCA	73	79
ENSSSCG00000022099	TP53INP2	ENSSSCT00000025489	ssc-miR-15b	AGCAGCA	2662	2668
ENSSSCG00000025139	ZNF507	ENSSSCT00000024594	ssc-miR-15b	AGCAGCA	622	628
ENSSSCG00000036007	MFAP4	ENSSSCT00000041663	ssc-miR-15b	AGCAGCA	58	64
ENSSSCG00000036007	MFAP4	ENSSSCT00000041663	ssc-miR-15b	AGCAGCA	61	67
ENSSSCG00000030241	TSC22D3	ENSSSCT00000031772	ssc-miR-15b	AGCAGCA	886	892
ENSSSCG00000035669	AHNAK2	ENSSSCT00000061367	ssc-miR-15b	AGCAGCA	553	559
ENSSSCG00000014082	POLK	ENSSSCT00000049282	ssc-miR-15b	AGCAGCA	2916	2922
ENSSSCG00000011755	NCEH1	ENSSSCT00000053797	ssc-miR-15b	AGCAGCA	1751	1757
ENSSSCG00000011755	NCEH1	ENSSSCT00000053797	ssc-miR-15b	AGCAGCA	3576	3582
ENSSSCG00000034517	ZNF12	ENSSSCT00000055615	ssc-miR-15b	AGCAGCA	2810	2816
ENSSSCG00000039004	CEBPZOS	ENSSSCT00000051212	ssc-miR-15b	AGCAGCA	3747	3753
ENSSSCG00000038187	C1GALT1	ENSSSCT00000061243	ssc-miR-15b	AGCAGCA	1923	1929
ENSSSCG00000035669	AHNAK2	ENSSSCT00000048541	ssc-miR-15b	AGCAGCA	553	559
ENSSSCG00000012583	ACSL4	ENSSSCT00000051623	ssc-miR-15b	AGCAGCA	1996	2002
ENSSSCG00000004013	SMOC2	ENSSSCT00000054680	ssc-miR-15b	AGCAGCA	1142	1148
ENSSSCG00000008943	SLC4A4	ENSSSCT00000052354	ssc-miR-15b	AGCAGCA	833	839
ENSSSCG00000008943	SLC4A4	ENSSSCT00000047428	ssc-miR-15b	AGCAGCA	606	612
ENSSSCG00000009776	SBNO1	ENSSSCT00000054058	ssc-miR-15b	AGCAGCA	2922	2928
ENSSSCG00000036007	MFAP4	ENSSSCT00000053482	ssc-miR-15b	AGCAGCA	58	64
ENSSSCG00000036007	MFAP4	ENSSSCT00000053482	ssc-miR-15b	AGCAGCA	61	67
ENSSSCG00000037549	GCLM	ENSSSCT00000061853	ssc-miR-15b	AGCAGCA	938	944
ENSSSCG00000039185	EPB41L5	ENSSSCT00000058948	ssc-miR-15b	AGCAGCA	769	775
ENSSSCG00000010468	CPEB3	ENSSSCT00000056048	ssc-miR-15b	AGCAGCA	686	692
ENSSSCG00000005593	OLFML2A	ENSSSCT00000053133	ssc-miR-15b	AGCAGCA	1286	1292
ENSSSCG00000003461	RSC1A1	ENSSSCT00000061903	ssc-miR-15b	AGCAGCA	4771	4777
ENSSSCG00000016929	PDE4D	ENSSSCT00000053937	ssc-miR-15b	AGCAGCA	1251	1257
ENSSSCG00000024000	EFCC1	ENSSSCT00000050032	ssc-miR-15b	AGCAGCA	686	692
ENSSSCG00000008943	SLC4A4	ENSSSCT00000052823	ssc-miR-15b	AGCAGCA	606	612
ENSSSCG00000038540	OLFML1	ENSSSCT00000066003	ssc-miR-15b	AGCAGCA	91	97
ENSSSCG00000015309	MTERF1	ENSSSCT00000046737	ssc-miR-15b	AGCAGCA	4513	4519
ENSSSCG00000003888	STIL	ENSSSCT00000057943	ssc-miR-15b	AGCAGCA	1069	1075
ENSSSCG00000014195	MAN2A1	ENSSSCT00000056127	ssc-miR-15b	AGCAGCA	1097	1103
ENSSSCG00000014195	MAN2A1	ENSSSCT00000056127	ssc-miR-15b	AGCAGCA	2062	2068
ENSSSCG00000006151	SNX16	ENSSSCT00000053302	ssc-miR-15b	AGCAGCA	2652	2658
ENSSSCG00000014267	AC008695.1	ENSSSCT00000056234	ssc-miR-15b	AGCAGCA	103	109
ENSSSCG00000014267	AC008695.1	ENSSSCT00000056234	ssc-miR-15b	AGCAGCA	106	112
ENSSSCG00000014267	AC008695.1	ENSSSCT00000056234	ssc-miR-15b	AGCAGCA	109	115
ENSSSCG00000014267	AC008695.1	ENSSSCT00000056234	ssc-miR-15b	AGCAGCA	112	118
ENSSSCG00000014267	AC008695.1	ENSSSCT00000056234	ssc-miR-15b	AGCAGCA	115	121
ENSSSCG00000014267	AC008695.1	ENSSSCT00000056234	ssc-miR-15b	AGCAGCA	118	124
ENSSSCG00000014267	AC008695.1	ENSSSCT00000056234	ssc-miR-15b	AGCAGCA	121	127
ENSSSCG00000014267	AC008695.1	ENSSSCT00000056234	ssc-miR-15b	AGCAGCA	124	130
ENSSSCG00000014267	AC008695.1	ENSSSCT00000056234	ssc-miR-15b	AGCAGCA	127	133
ENSSSCG00000014267	AC008695.1	ENSSSCT00000056234	ssc-miR-15b	AGCAGCA	130	136
ENSSSCG00000014267	AC008695.1	ENSSSCT00000056234	ssc-miR-15b	AGCAGCA	133	139
ENSSSCG00000014267	AC008695.1	ENSSSCT00000056234	ssc-miR-15b	AGCAGCA	142	148
ENSSSCG00000029593	FOXN2	ENSSSCT00000057213	ssc-miR-15b	AGCAGCA	405	411
ENSSSCG00000000509	ZFC3H1	ENSSSCT00000046824	ssc-miR-15b	AGCAGCA	1872	1878
ENSSSCG00000011379	KLHDC8B	ENSSSCT00000055837	ssc-miR-15b	AGCAGCA	63	69
ENSSSCG00000011379	KLHDC8B	ENSSSCT00000055837	ssc-miR-15b	AGCAGCA	615	621
ENSSSCG00000009776	SBNO1	ENSSSCT00000048707	ssc-miR-15b	AGCAGCA	2922	2928
ENSSSCG00000031600	SYNGR2	ENSSSCT00000042330	ssc-miR-15b	AGCAGCA	391	397
ENSSSCG00000015099	BCL9L	ENSSSCT00000044405	ssc-miR-15b	AGCAGCA	890	896
ENSSSCG00000015099	BCL9L	ENSSSCT00000044405	ssc-miR-15b	AGCAGCA	993	999
ENSSSCG00000016929	PDE4D	ENSSSCT00000051425	ssc-miR-15b	AGCAGCA	1251	1257
ENSSSCG00000016147	PIKFYVE	ENSSSCT00000063694	ssc-miR-15b	AGCAGCA	1919	1925
ENSSSCG00000016147	PIKFYVE	ENSSSCT00000063694	ssc-miR-15b	AGCAGCA	1922	1928
ENSSSCG00000016147	PIKFYVE	ENSSSCT00000063694	ssc-miR-15b	AGCAGCA	1925	1931
ENSSSCG00000034321	TP53INP1	ENSSSCT00000048692	ssc-miR-15b	AGCAGCA	71	77
ENSSSCG00000011027	KIF5B	ENSSSCT00000059788	ssc-miR-15b	AGCAGCA	178	184
ENSSSCG00000008943	SLC4A4	ENSSSCT00000058234	ssc-miR-15b	AGCAGCA	606	612
ENSSSCG00000025139	ZNF507	ENSSSCT00000059591	ssc-miR-15b	AGCAGCA	622	628
ENSSSCG00000008943	SLC4A4	ENSSSCT00000057824	ssc-miR-15b	AGCAGCA	833	839
ENSSSCG00000040317	SOD2	ENSSSCT00000054351	ssc-miR-15b	AGCAGCA	1797	1803
ENSSSCG00000040317	SOD2	ENSSSCT00000054351	ssc-miR-15b	AGCAGCA	1861	1867
ENSSSCG00000016929	PDE4D	ENSSSCT00000049775	ssc-miR-15b	AGCAGCA	1251	1257
ENSSSCG00000031487	LSP1	ENSSSCT00000059336	ssc-miR-15b	AGCAGCA	116	122
ENSSSCG00000014255	SLC12A2	ENSSSCT00000059173	ssc-miR-15b	AGCAGCA	1715	1721
ENSSSCG00000014255	SLC12A2	ENSSSCT00000059173	ssc-miR-15b	AGCAGCA	1948	1954
ENSSSCG00000014255	SLC12A2	ENSSSCT00000059173	ssc-miR-15b	AGCAGCA	2676	2682
ENSSSCG00000014255	SLC12A2	ENSSSCT00000062062	ssc-miR-15b	AGCAGCA	1715	1721
ENSSSCG00000014255	SLC12A2	ENSSSCT00000062062	ssc-miR-15b	AGCAGCA	1948	1954
ENSSSCG00000014255	SLC12A2	ENSSSCT00000062062	ssc-miR-15b	AGCAGCA	2676	2682
ENSSSCG00000037655	GABPA	ENSSSCT00000057131	ssc-miR-15b	AGCAGCA	393	399
ENSSSCG00000011570	IRAK2	ENSSSCT00000051036	ssc-miR-15b	AGCAGCA	711	717
ENSSSCG00000030241	TSC22D3	ENSSSCT00000062457	ssc-miR-15b	AGCAGCA	886	892
ENSSSCG00000011825	ATP13A3	ENSSSCT00000056113	ssc-miR-15b	AGCAGCA	555	561
ENSSSCG00000011825	ATP13A3	ENSSSCT00000056113	ssc-miR-15b	AGCAGCA	1421	1427
ENSSSCG00000011825	ATP13A3	ENSSSCT00000056113	ssc-miR-15b	AGCAGCA	4728	4734
ENSSSCG00000014267	AC008695.1	ENSSSCT00000059525	ssc-miR-15b	AGCAGCA	103	109
ENSSSCG00000014267	AC008695.1	ENSSSCT00000059525	ssc-miR-15b	AGCAGCA	106	112
ENSSSCG00000014267	AC008695.1	ENSSSCT00000059525	ssc-miR-15b	AGCAGCA	109	115
ENSSSCG00000014267	AC008695.1	ENSSSCT00000059525	ssc-miR-15b	AGCAGCA	112	118
ENSSSCG00000014267	AC008695.1	ENSSSCT00000059525	ssc-miR-15b	AGCAGCA	115	121
ENSSSCG00000014267	AC008695.1	ENSSSCT00000059525	ssc-miR-15b	AGCAGCA	118	124
ENSSSCG00000014267	AC008695.1	ENSSSCT00000059525	ssc-miR-15b	AGCAGCA	121	127
ENSSSCG00000014267	AC008695.1	ENSSSCT00000059525	ssc-miR-15b	AGCAGCA	124	130
ENSSSCG00000014267	AC008695.1	ENSSSCT00000059525	ssc-miR-15b	AGCAGCA	127	133
ENSSSCG00000014267	AC008695.1	ENSSSCT00000059525	ssc-miR-15b	AGCAGCA	130	136
ENSSSCG00000014267	AC008695.1	ENSSSCT00000059525	ssc-miR-15b	AGCAGCA	133	139
ENSSSCG00000014267	AC008695.1	ENSSSCT00000059525	ssc-miR-15b	AGCAGCA	142	148
ENSSSCG00000032214	SOCS6	ENSSSCT00000054675	ssc-miR-15b	AGCAGCA	298	304
ENSSSCG00000031487	LSP1	ENSSSCT00000052917	ssc-miR-15b	AGCAGCA	116	122
ENSSSCG00000040636	KRT80	ENSSSCT00000049866	ssc-miR-15b	AGCAGCA	2026	2032
ENSSSCG00000023908	ETAA1	ENSSSCT00000050623	ssc-miR-15b	AGCAGCA	2056	2062
ENSSSCG00000011755	NCEH1	ENSSSCT00000053216	ssc-miR-15b	AGCAGCA	1751	1757
ENSSSCG00000011755	NCEH1	ENSSSCT00000053216	ssc-miR-15b	AGCAGCA	3576	3582
ENSSSCG00000029507	RASGEF1B	ENSSSCT00000058390	ssc-miR-15b	AGCAGCA	2999	3005
ENSSSCG00000029507	RASGEF1B	ENSSSCT00000058390	ssc-miR-15b	AGCAGCA	3320	3326
ENSSSCG00000039397	ETNK1	ENSSSCT00000046295	ssc-miR-15b	AGCAGCA	4972	4978
ENSSSCG00000035669	AHNAK2	ENSSSCT00000045114	ssc-miR-15b	AGCAGCA	553	559
ENSSSCG00000016403	VIPR2	ENSSSCT00000059584	ssc-miR-15b	AGCAGCA	559	565
ENSSSCG00000004919	NEDD4L	ENSSSCT00000043333	ssc-miR-15b	AGCAGCA	2841	2847
ENSSSCG00000004919	NEDD4L	ENSSSCT00000043333	ssc-miR-15b	AGCAGCA	3409	3415
ENSSSCG00000003716	SS18	ENSSSCT00000044354	ssc-miR-15b	AGCAGCA	2593	2599
ENSSSCG00000015099	BCL9L	ENSSSCT00000058148	ssc-miR-15b	AGCAGCA	890	896
ENSSSCG00000015099	BCL9L	ENSSSCT00000058148	ssc-miR-15b	AGCAGCA	993	999
ENSSSCG00000029507	RASGEF1B	ENSSSCT00000045764	ssc-miR-15b	AGCAGCA	32	38
ENSSSCG00000029507	RASGEF1B	ENSSSCT00000045764	ssc-miR-15b	AGCAGCA	353	359
ENSSSCG00000004626	TMOD3	ENSSSCT00000044323	ssc-miR-15b	AGCAGCA	1607	1613
ENSSSCG00000037655	GABPA	ENSSSCT00000060835	ssc-miR-15b	AGCAGCA	393	399
ENSSSCG00000016147	PIKFYVE	ENSSSCT00000065767	ssc-miR-15b	AGCAGCA	1919	1925
ENSSSCG00000016147	PIKFYVE	ENSSSCT00000065767	ssc-miR-15b	AGCAGCA	1922	1928
ENSSSCG00000016147	PIKFYVE	ENSSSCT00000065767	ssc-miR-15b	AGCAGCA	1925	1931
ENSSSCG00000014168	ELL2	ENSSSCT00000054141	ssc-miR-15b	AGCAGCA	1610	1616
ENSSSCG00000014598	PPFIBP2	ENSSSCT00000050886	ssc-miR-15b	AGCAGCA	544	550
ENSSSCG00000014598	PPFIBP2	ENSSSCT00000050886	ssc-miR-15b	AGCAGCA	2215	2221
ENSSSCG00000016929	PDE4D	ENSSSCT00000059868	ssc-miR-15b	AGCAGCA	1251	1257
ENSSSCG00000033025	C21orf91	ENSSSCT00000053190	ssc-miR-15b	AGCAGCA	4104	4110
ENSSSCG00000015669	ACVR2A	ENSSSCT00000046920	ssc-miR-15b	AGCAGCA	504	510
ENSSSCG00000015669	ACVR2A	ENSSSCT00000046920	ssc-miR-15b	AGCAGCA	2623	2629
ENSSSCG00000008389	PAPOLG	ENSSSCT00000065722	ssc-miR-15b	AGCAGCA	1895	1901
ENSSSCG00000000477	HELB	ENSSSCT00000052520	ssc-miR-15b	AGCAGCA	2370	2376
ENSSSCG00000029507	RASGEF1B	ENSSSCT00000058446	ssc-miR-15b	AGCAGCA	32	38
ENSSSCG00000029507	RASGEF1B	ENSSSCT00000058446	ssc-miR-15b	AGCAGCA	353	359
ENSSSCG00000010468	CPEB3	ENSSSCT00000057005	ssc-miR-15b	AGCAGCA	686	692
ENSSSCG00000008389	PAPOLG	ENSSSCT00000054449	ssc-miR-15b	AGCAGCA	1895	1901
ENSSSCG00000011218	SLC4A7	ENSSSCT00000063494	ssc-miR-15b	AGCAGCA	1966	1972
ENSSSCG00000027935	FHOD3	ENSSSCT00000058682	ssc-miR-15b	AGCAGCA	1806	1812
ENSSSCG00000027935	FHOD3	ENSSSCT00000058682	ssc-miR-15b	AGCAGCA	3491	3497
ENSSSCG00000032214	SOCS6	ENSSSCT00000059603	ssc-miR-15b	AGCAGCA	298	304
ENSSSCG00000039714	MIPOL1	ENSSSCT00000043917	ssc-miR-15b	AGCAGCA	168	174
ENSSSCG00000029507	RASGEF1B	ENSSSCT00000061173	ssc-miR-15b	AGCAGCA	32	38
ENSSSCG00000029507	RASGEF1B	ENSSSCT00000061173	ssc-miR-15b	AGCAGCA	353	359
ENSSSCG00000008943	SLC4A4	ENSSSCT00000050171	ssc-miR-15b	AGCAGCA	833	839
ENSSSCG00000011379	KLHDC8B	ENSSSCT00000063236	ssc-miR-15b	AGCAGCA	63	69
ENSSSCG00000011379	KLHDC8B	ENSSSCT00000063236	ssc-miR-15b	AGCAGCA	615	621
ENSSSCG00000030241	TSC22D3	ENSSSCT00000053454	ssc-miR-15b	AGCAGCA	886	892
ENSSSCG00000016403	VIPR2	ENSSSCT00000045341	ssc-miR-15b	AGCAGCA	559	565
ENSSSCG00000015537	XPR1	ENSSSCT00000045586	ssc-miR-15b	AGCAGCA	830	836
ENSSSCG00000015537	XPR1	ENSSSCT00000045586	ssc-miR-15b	AGCAGCA	833	839
ENSSSCG00000015537	XPR1	ENSSSCT00000045586	ssc-miR-15b	AGCAGCA	3580	3586
ENSSSCG00000010468	CPEB3	ENSSSCT00000053861	ssc-miR-15b	AGCAGCA	686	692
ENSSSCG00000015099	BCL9L	ENSSSCT00000065383	ssc-miR-15b	AGCAGCA	890	896
ENSSSCG00000015099	BCL9L	ENSSSCT00000065383	ssc-miR-15b	AGCAGCA	993	999
ENSSSCG00000014195	MAN2A1	ENSSSCT00000060059	ssc-miR-15b	AGCAGCA	1097	1103
ENSSSCG00000014195	MAN2A1	ENSSSCT00000060059	ssc-miR-15b	AGCAGCA	2062	2068
ENSSSCG00000029507	RASGEF1B	ENSSSCT00000049242	ssc-miR-15b	AGCAGCA	32	38
ENSSSCG00000029507	RASGEF1B	ENSSSCT00000049242	ssc-miR-15b	AGCAGCA	353	359
ENSSSCG00000011825	ATP13A3	ENSSSCT00000051402	ssc-miR-15b	AGCAGCA	555	561
ENSSSCG00000011825	ATP13A3	ENSSSCT00000051402	ssc-miR-15b	AGCAGCA	1421	1427
ENSSSCG00000011825	ATP13A3	ENSSSCT00000051402	ssc-miR-15b	AGCAGCA	4728	4734
ENSSSCG00000006110	RBM12B	ENSSSCT00000061181	ssc-miR-15b	AGCAGCA	3608	3614
ENSSSCG00000021322	ZFX	ENSSSCT00000054095	ssc-miR-15b	AGCAGCA	738	744
ENSSSCG00000003716	SS18	ENSSSCT00000065907	ssc-miR-15b	AGCAGCA	2593	2599
ENSSSCG00000004626	TMOD3	ENSSSCT00000059120	ssc-miR-15b	AGCAGCA	1778	1784
ENSSSCG00000004919	NEDD4L	ENSSSCT00000065789	ssc-miR-15b	AGCAGCA	2841	2847
ENSSSCG00000004919	NEDD4L	ENSSSCT00000065789	ssc-miR-15b	AGCAGCA	3409	3415
ENSSSCG00000027935	FHOD3	ENSSSCT00000042323	ssc-miR-15b	AGCAGCA	1806	1812
ENSSSCG00000027935	FHOD3	ENSSSCT00000042323	ssc-miR-15b	AGCAGCA	3491	3497
ENSSSCG00000011218	SLC4A7	ENSSSCT00000050099	ssc-miR-15b	AGCAGCA	1966	1972
ENSSSCG00000039714	MIPOL1	ENSSSCT00000055718	ssc-miR-15b	AGCAGCA	168	174
ENSSSCG00000040636	KRT80	ENSSSCT00000046390	ssc-miR-15b	AGCAGCA	1834	1840
ENSSSCG00000011027	KIF5B	ENSSSCT00000043634	ssc-miR-15b	AGCAGCA	178	184
ENSSSCG00000037655	GABPA	ENSSSCT00000055120	ssc-miR-15b	AGCAGCA	393	399
ENSSSCG00000000458	MON2	ENSSSCT00000050175	ssc-miR-15b	AGCAGCA	1097	1103
ENSSSCG00000011570	IRAK2	ENSSSCT00000042540	ssc-miR-15b	AGCAGCA	711	717
ENSSSCG00000015537	XPR1	ENSSSCT00000059574	ssc-miR-15b	AGCAGCA	213	219
ENSSSCG00000003888	STIL	ENSSSCT00000062674	ssc-miR-15b	AGCAGCA	1069	1075
ENSSSCG00000039271	ST8SIA2	ENSSSCT00000059712	ssc-miR-15b	AGCAGCA	2889	2895
ENSSSCG00000039271	ST8SIA2	ENSSSCT00000059712	ssc-miR-15b	AGCAGCA	3840	3846
ENSSSCG00000014267	AC008695.1	ENSSSCT00000047517	ssc-miR-15b	AGCAGCA	103	109
ENSSSCG00000014267	AC008695.1	ENSSSCT00000047517	ssc-miR-15b	AGCAGCA	106	112
ENSSSCG00000014267	AC008695.1	ENSSSCT00000047517	ssc-miR-15b	AGCAGCA	109	115
ENSSSCG00000014267	AC008695.1	ENSSSCT00000047517	ssc-miR-15b	AGCAGCA	112	118
ENSSSCG00000014267	AC008695.1	ENSSSCT00000047517	ssc-miR-15b	AGCAGCA	115	121
ENSSSCG00000014267	AC008695.1	ENSSSCT00000047517	ssc-miR-15b	AGCAGCA	118	124
ENSSSCG00000014267	AC008695.1	ENSSSCT00000047517	ssc-miR-15b	AGCAGCA	121	127
ENSSSCG00000014267	AC008695.1	ENSSSCT00000047517	ssc-miR-15b	AGCAGCA	124	130
ENSSSCG00000014267	AC008695.1	ENSSSCT00000047517	ssc-miR-15b	AGCAGCA	127	133
ENSSSCG00000014267	AC008695.1	ENSSSCT00000047517	ssc-miR-15b	AGCAGCA	130	136
ENSSSCG00000014267	AC008695.1	ENSSSCT00000047517	ssc-miR-15b	AGCAGCA	133	139
ENSSSCG00000014267	AC008695.1	ENSSSCT00000047517	ssc-miR-15b	AGCAGCA	142	148
ENSSSCG00000012029	BACH1	ENSSSCT00000051994	ssc-miR-15b	AGCAGCA	1585	1591
ENSSSCG00000012029	BACH1	ENSSSCT00000051994	ssc-miR-15b	AGCAGCA	1635	1641
ENSSSCG00000017583	SGCA	ENSSSCT00000046528	ssc-miR-15b	AGCAGCA	145	151
ENSSSCG00000017583	SGCA	ENSSSCT00000046528	ssc-miR-15b	AGCAGCA	1754	1760
ENSSSCG00000014267	AC008695.1	ENSSSCT00000064186	ssc-miR-15b	AGCAGCA	103	109
ENSSSCG00000014267	AC008695.1	ENSSSCT00000064186	ssc-miR-15b	AGCAGCA	106	112
ENSSSCG00000014267	AC008695.1	ENSSSCT00000064186	ssc-miR-15b	AGCAGCA	109	115
ENSSSCG00000014267	AC008695.1	ENSSSCT00000064186	ssc-miR-15b	AGCAGCA	112	118
ENSSSCG00000014267	AC008695.1	ENSSSCT00000064186	ssc-miR-15b	AGCAGCA	115	121
ENSSSCG00000014267	AC008695.1	ENSSSCT00000064186	ssc-miR-15b	AGCAGCA	118	124
ENSSSCG00000014267	AC008695.1	ENSSSCT00000064186	ssc-miR-15b	AGCAGCA	121	127
ENSSSCG00000014267	AC008695.1	ENSSSCT00000064186	ssc-miR-15b	AGCAGCA	124	130
ENSSSCG00000014267	AC008695.1	ENSSSCT00000064186	ssc-miR-15b	AGCAGCA	127	133
ENSSSCG00000014267	AC008695.1	ENSSSCT00000064186	ssc-miR-15b	AGCAGCA	130	136
ENSSSCG00000014267	AC008695.1	ENSSSCT00000064186	ssc-miR-15b	AGCAGCA	133	139
ENSSSCG00000014267	AC008695.1	ENSSSCT00000064186	ssc-miR-15b	AGCAGCA	142	148
ENSSSCG00000021322	ZFX	ENSSSCT00000042462	ssc-miR-15b	AGCAGCA	738	744
ENSSSCG00000013072	FADS2	ENSSSCT00000044393	ssc-miR-15b	AGCAGCA	1323	1329
ENSSSCG00000012029	BACH1	ENSSSCT00000056107	ssc-miR-15b	AGCAGCA	1585	1591
ENSSSCG00000012029	BACH1	ENSSSCT00000056107	ssc-miR-15b	AGCAGCA	1635	1641
ENSSSCG00000010448	FAS	ENSSSCT00000085181	ssc-miR-15b	AGCAGCA	1361	1367
ENSSSCG00000011218	SLC4A7	ENSSSCT00000085184	ssc-miR-15b	AGCAGCA	1966	1972
ENSSSCG00000014195	MAN2A1	ENSSSCT00000075920	ssc-miR-15b	AGCAGCA	1097	1103
ENSSSCG00000014195	MAN2A1	ENSSSCT00000075920	ssc-miR-15b	AGCAGCA	2062	2068
ENSSSCG00000001910	ISLR	ENSSSCT00000076582	ssc-miR-15b	AGCAGCA	242	248
ENSSSCG00000032214	SOCS6	ENSSSCT00000073983	ssc-miR-15b	AGCAGCA	298	304
ENSSSCG00000024950	LOC100737821	ENSSSCT00000088841	ssc-miR-15b	AGCAGCA	126	132
ENSSSCG00000006155	ZBTB10	ENSSSCT00000075018	ssc-miR-15b	AGCAGCA	796	802
ENSSSCG00000031487	LSP1	ENSSSCT00000066164	ssc-miR-15b	AGCAGCA	116	122
ENSSSCG00000003789	CTH	ENSSSCT00000084846	ssc-miR-15b	AGCAGCA	238	244
ENSSSCG00000004013	SMOC2	ENSSSCT00000069935	ssc-miR-15b	AGCAGCA	1264	1270
ENSSSCG00000031600	SYNGR2	ENSSSCT00000082161	ssc-miR-15b	AGCAGCA	391	397
ENSSSCG00000013072	FADS2	ENSSSCT00000076766	ssc-miR-15b	AGCAGCA	1323	1329
ENSSSCG00000021359	CDC42EP3	ENSSSCT00000082605	ssc-miR-15b	AGCAGCA	3292	3298
ENSSSCG00000004919	NEDD4L	ENSSSCT00000083218	ssc-miR-15b	AGCAGCA	2841	2847
ENSSSCG00000004919	NEDD4L	ENSSSCT00000083218	ssc-miR-15b	AGCAGCA	3409	3415
ENSSSCG00000039658	FAM107B	ENSSSCT00000085338	ssc-miR-15b	AGCAGCA	491	497
ENSSSCG00000039658	FAM107B	ENSSSCT00000085338	ssc-miR-15b	AGCAGCA	3136	3142
ENSSSCG00000039658	FAM107B	ENSSSCT00000085338	ssc-miR-15b	AGCAGCA	3855	3861
ENSSSCG00000039658	FAM107B	ENSSSCT00000085338	ssc-miR-15b	AGCAGCA	5581	5587
ENSSSCG00000035669	AHNAK2	ENSSSCT00000078915	ssc-miR-15b	AGCAGCA	553	559
ENSSSCG00000001457	SLA-DQB1	ENSSSCT00000079513	ssc-miR-15b	AGCAGCA	833	839
ENSSSCG00000001457	SLA-DQB1	ENSSSCT00000079513	ssc-miR-15b	AGCAGCA	2171	2177
ENSSSCG00000004919	NEDD4L	ENSSSCT00000091566	ssc-miR-15b	AGCAGCA	2841	2847
ENSSSCG00000004919	NEDD4L	ENSSSCT00000091566	ssc-miR-15b	AGCAGCA	3409	3415
ENSSSCG00000029507	RASGEF1B	ENSSSCT00000075468	ssc-miR-15b	AGCAGCA	2999	3005
ENSSSCG00000029507	RASGEF1B	ENSSSCT00000075468	ssc-miR-15b	AGCAGCA	3320	3326
ENSSSCG00000014255	SLC12A2	ENSSSCT00000090879	ssc-miR-15b	AGCAGCA	2101	2107
ENSSSCG00000014255	SLC12A2	ENSSSCT00000090879	ssc-miR-15b	AGCAGCA	2334	2340
ENSSSCG00000014255	SLC12A2	ENSSSCT00000090879	ssc-miR-15b	AGCAGCA	3062	3068
ENSSSCG00000007488	DOK5	ENSSSCT00000079916	ssc-miR-15b	AGCAGCA	1712	1718
ENSSSCG00000000746	WASHC1	ENSSSCT00000087395	ssc-miR-15b	AGCAGCA	489	495
ENSSSCG00000000746	WASHC1	ENSSSCT00000087395	ssc-miR-15b	AGCAGCA	822	828
ENSSSCG00000035791	SIX5	ENSSSCT00000068713	ssc-miR-15b	AGCAGCA	246	252
ENSSSCG00000027935	FHOD3	ENSSSCT00000075309	ssc-miR-15b	AGCAGCA	1806	1812
ENSSSCG00000027935	FHOD3	ENSSSCT00000075309	ssc-miR-15b	AGCAGCA	3491	3497
ENSSSCG00000008624	LPIN1	ENSSSCT00000081730	ssc-miR-15b	AGCAGCA	1295	1301
ENSSSCG00000033025	C21orf91	ENSSSCT00000085247	ssc-miR-15b	AGCAGCA	4032	4038
ENSSSCG00000037549	GCLM	ENSSSCT00000067689	ssc-miR-15b	AGCAGCA	938	944
ENSSSCG00000016929	PDE4D	ENSSSCT00000066377	ssc-miR-15b	AGCAGCA	1251	1257
ENSSSCG00000010380	MAPK8	ENSSSCT00000083678	ssc-miR-15b	AGCAGCA	435	441
ENSSSCG00000010380	MAPK8	ENSSSCT00000083678	ssc-miR-15b	AGCAGCA	1435	1441
ENSSSCG00000008624	LPIN1	ENSSSCT00000067853	ssc-miR-15b	AGCAGCA	1295	1301
ENSSSCG00000008624	LPIN1	ENSSSCT00000067853	ssc-miR-15b	AGCAGCA	1705	1711
ENSSSCG00000004013	SMOC2	ENSSSCT00000088316	ssc-miR-15b	AGCAGCA	1281	1287
ENSSSCG00000016070	GTF3C3	ENSSSCT00000069173	ssc-miR-15b	AGCAGCA	17	23
ENSSSCG00000008624	LPIN1	ENSSSCT00000067077	ssc-miR-15b	AGCAGCA	1295	1301
ENSSSCG00000008624	LPIN1	ENSSSCT00000067077	ssc-miR-15b	AGCAGCA	1705	1711
ENSSSCG00000016070	GTF3C3	ENSSSCT00000076930	ssc-miR-15b	AGCAGCA	17	23
ENSSSCG00000039185	EPB41L5	ENSSSCT00000079712	ssc-miR-15b	AGCAGCA	778	784
ENSSSCG00000004013	SMOC2	ENSSSCT00000073328	ssc-miR-15b	AGCAGCA	937	943
ENSSSCG00000030241	TSC22D3	ENSSSCT00000068322	ssc-miR-15b	AGCAGCA	886	892
ENSSSCG00000011570	IRAK2	ENSSSCT00000076662	ssc-miR-15b	AGCAGCA	711	717
ENSSSCG00000010380	MAPK8	ENSSSCT00000075747	ssc-miR-15b	AGCAGCA	435	441
ENSSSCG00000010380	MAPK8	ENSSSCT00000075747	ssc-miR-15b	AGCAGCA	1435	1441
ENSSSCG00000011218	SLC4A7	ENSSSCT00000074739	ssc-miR-15b	AGCAGCA	1966	1972
ENSSSCG00000034517	ZNF12	ENSSSCT00000080736	ssc-miR-15b	AGCAGCA	2810	2816
ENSSSCG00000012556	RBM41	ENSSSCT00000070903	ssc-miR-15b	AGCAGCA	664	670
ENSSSCG00000002368	LTBP2	ENSSSCT00000082622	ssc-miR-15b	AGCAGCA	2093	2099
ENSSSCG00000016888	MOCS2	ENSSSCT00000077011	ssc-miR-15b	AGCAGCA	5573	5579
ENSSSCG00000016888	MOCS2	ENSSSCT00000077011	ssc-miR-15b	AGCAGCA	6307	6313
ENSSSCG00000016888	MOCS2	ENSSSCT00000084281	ssc-miR-15b	AGCAGCA	6072	6078
ENSSSCG00000016888	MOCS2	ENSSSCT00000084281	ssc-miR-15b	AGCAGCA	6806	6812
ENSSSCG00000011755	NCEH1	ENSSSCT00000068243	ssc-miR-15b	AGCAGCA	1751	1757
ENSSSCG00000011755	NCEH1	ENSSSCT00000068243	ssc-miR-15b	AGCAGCA	3576	3582
ENSSSCG00000002368	LTBP2	ENSSSCT00000066921	ssc-miR-15b	AGCAGCA	2093	2099
ENSSSCG00000011755	NCEH1	ENSSSCT00000083442	ssc-miR-15b	AGCAGCA	1751	1757
ENSSSCG00000027935	FHOD3	ENSSSCT00000079755	ssc-miR-15b	AGCAGCA	1806	1812
ENSSSCG00000027935	FHOD3	ENSSSCT00000079755	ssc-miR-15b	AGCAGCA	3491	3497
ENSSSCG00000008624	LPIN1	ENSSSCT00000066463	ssc-miR-15b	AGCAGCA	1295	1301
ENSSSCG00000008624	LPIN1	ENSSSCT00000066463	ssc-miR-15b	AGCAGCA	1705	1711
ENSSSCG00000011218	SLC4A7	ENSSSCT00000066089	ssc-miR-15b	AGCAGCA	1966	1972
ENSSSCG00000010448	FAS	ENSSSCT00000068563	ssc-miR-15b	AGCAGCA	1361	1367
ENSSSCG00000029507	RASGEF1B	ENSSSCT00000076621	ssc-miR-15b	AGCAGCA	32	38
ENSSSCG00000029507	RASGEF1B	ENSSSCT00000076621	ssc-miR-15b	AGCAGCA	353	359
ENSSSCG00000002368	LTBP2	ENSSSCT00000076384	ssc-miR-15b	AGCAGCA	2093	2099
ENSSSCG00000013308	FBXO3	ENSSSCT00000089193	ssc-miR-15b	AGCAGCA	380	386
ENSSSCG00000006155	ZBTB10	ENSSSCT00000088889	ssc-miR-15b	AGCAGCA	796	802
ENSSSCG00000034517	ZNF12	ENSSSCT00000085387	ssc-miR-15b	AGCAGCA	2810	2816
ENSSSCG00000021322	ZFX	ENSSSCT00000077902	ssc-miR-15b	AGCAGCA	738	744
ENSSSCG00000039397	ETNK1	ENSSSCT00000067611	ssc-miR-15b	AGCAGCA	5054	5060
ENSSSCG00000004919	NEDD4L	ENSSSCT00000067743	ssc-miR-15b	AGCAGCA	2841	2847
ENSSSCG00000004919	NEDD4L	ENSSSCT00000067743	ssc-miR-15b	AGCAGCA	3409	3415
ENSSSCG00000003789	CTH	ENSSSCT00000086824	ssc-miR-15b	AGCAGCA	238	244
ENSSSCG00000010448	FAS	ENSSSCT00000073478	ssc-miR-15b	AGCAGCA	1361	1367
ENSSSCG00000016403	VIPR2	ENSSSCT00000082296	ssc-miR-15b	AGCAGCA	559	565
ENSSSCG00000014195	MAN2A1	ENSSSCT00000091573	ssc-miR-15b	AGCAGCA	1097	1103
ENSSSCG00000014195	MAN2A1	ENSSSCT00000091573	ssc-miR-15b	AGCAGCA	2062	2068
