# Supplementary material for: Identifying miRNA-mRNA regulatory networks on extreme n-6/n-3 polyunsaturated fatty acid ratio expression profiles in porcine skeletal muscle
Source: PLoS One. 2023 May 4;18(5):e0283231. doi: 10.1371/journal.pone.0283231 (PMC10159129; doi:10.1371/journal.pone.0283231)
Supplement: S7 Table — (XLSX) [file pone.0283231.s007.xlsx]

## Sheet: S7 Table
S7 Table. miR-30a and miR-30e seed binding interrogation on the 3' UTR of DEGs.
Gene ID	Gene name	Transcript ID	miRNA	Seed	3' UTR Binding start	3' UTR Binding end
ENSSSCG00000000746	WASHC1	ENSSSCT00000000810	ssc-miR-30-3p	UUUCAGU	3074	3080
ENSSSCG00000003421	FBXO44	ENSSSCT00000003795	ssc-miR-30-3p	UUUCAGU	574	580
ENSSSCG00000003421	FBXO44	ENSSSCT00000003795	ssc-miR-30-3p	UUUCAGU	616	622
ENSSSCG00000002411	GTF2A1	ENSSSCT00000002680	ssc-miR-30-3p	UUUCAGU	392	398
ENSSSCG00000002411	GTF2A1	ENSSSCT00000002680	ssc-miR-30-3p	UUUCAGU	1934	1940
ENSSSCG00000003716	SS18	ENSSSCT00000004116	ssc-miR-30-3p	UUUCAGU	144	150
ENSSSCG00000003716	SS18	ENSSSCT00000004116	ssc-miR-30-3p	UUUCAGU	2704	2710
ENSSSCG00000003738	MAPRE2	ENSSSCT00000004139	ssc-miR-30-3p	UUUCAGU	1406	1412
ENSSSCG00000003760	TTLL7	ENSSSCT00000004162	ssc-miR-30-3p	UUUCAGU	860	866
ENSSSCG00000004255	VGLL2	ENSSSCT00000004703	ssc-miR-30-3p	UUUCAGU	239	245
ENSSSCG00000004255	VGLL2	ENSSSCT00000004703	ssc-miR-30-3p	UUUCAGU	620	626
ENSSSCG00000004989	FBXO33	ENSSSCT00000005503	ssc-miR-30-3p	UUUCAGU	1148	1154
ENSSSCG00000006209	VCPIP1	ENSSSCT00000006805	ssc-miR-30-3p	UUUCAGU	1257	1263
ENSSSCG00000006209	VCPIP1	ENSSSCT00000006805	ssc-miR-30-3p	UUUCAGU	5373	5379
ENSSSCG00000006079	RIDA	ENSSSCT00000006670	ssc-miR-30-3p	UUUCAGU	92	98
ENSSSCG00000006079	RIDA	ENSSSCT00000006670	ssc-miR-30-3p	UUUCAGU	2053	2059
ENSSSCG00000006079	RIDA	ENSSSCT00000006670	ssc-miR-30-3p	UUUCAGU	4619	4625
ENSSSCG00000008624	LPIN1	ENSSSCT00000009435	ssc-miR-30-3p	UUUCAGU	1352	1358
ENSSSCG00000006155	ZBTB10	ENSSSCT00000006749	ssc-miR-30-3p	UUUCAGU	1777	1783
ENSSSCG00000006155	ZBTB10	ENSSSCT00000006749	ssc-miR-30-3p	UUUCAGU	2457	2463
ENSSSCG00000006799	LRIF1	ENSSSCT00000007447	ssc-miR-30-3p	UUUCAGU	347	353
ENSSSCG00000008389	PAPOLG	ENSSSCT00000009186	ssc-miR-30-3p	UUUCAGU	180	186
ENSSSCG00000008389	PAPOLG	ENSSSCT00000009186	ssc-miR-30-3p	UUUCAGU	547	553
ENSSSCG00000010537	GOT1	ENSSSCT00000011527	ssc-miR-30-3p	UUUCAGU	550	556
ENSSSCG00000005466	PTBP3	ENSSSCT00000006012	ssc-miR-30-3p	UUUCAGU	3674	3680
ENSSSCG00000009225	HSD17B13	ENSSSCT00000010104	ssc-miR-30-3p	UUUCAGU	827	833
ENSSSCG00000010219	ARID5B	ENSSSCT00000011185	ssc-miR-30-3p	UUUCAGU	1932	1938
ENSSSCG00000009055	ELMOD2	ENSSSCT00000009919	ssc-miR-30-3p	UUUCAGU	551	557
ENSSSCG00000011027	KIF5B	ENSSSCT00000012069	ssc-miR-30-3p	UUUCAGU	614	620
ENSSSCG00000016147	PIKFYVE	ENSSSCT00000017580	ssc-miR-30-3p	UUUCAGU	2259	2265
ENSSSCG00000016714	CYCS	ENSSSCT00000018195	ssc-miR-30-3p	UUUCAGU	548	554
ENSSSCG00000012556	RBM41	ENSSSCT00000013728	ssc-miR-30-3p	UUUCAGU	362	368
ENSSSCG00000012556	RBM41	ENSSSCT00000013728	ssc-miR-30-3p	UUUCAGU	2627	2633
ENSSSCG00000022806	LIN7C	ENSSSCT00000022243	ssc-miR-30-3p	UUUCAGU	649	655
ENSSSCG00000022806	LIN7C	ENSSSCT00000022243	ssc-miR-30-3p	UUUCAGU	1183	1189
ENSSSCG00000022845	PJA2	ENSSSCT00000015509	ssc-miR-30-3p	UUUCAGU	927	933
ENSSSCG00000017733	C17orf75	ENSSSCT00000019300	ssc-miR-30-3p	UUUCAGU	999	1005
ENSSSCG00000015405	CD36	ENSSSCT00000016780	ssc-miR-30-3p	UUUCAGU	1567	1573
ENSSSCG00000014267	AC008695.1	ENSSSCT00000015589	ssc-miR-30-3p	UUUCAGU	26	32
ENSSSCG00000011218	SLC4A7	ENSSSCT00000012285	ssc-miR-30-3p	UUUCAGU	1524	1530
ENSSSCG00000011218	SLC4A7	ENSSSCT00000012285	ssc-miR-30-3p	UUUCAGU	2096	2102
ENSSSCG00000010728	CPXM2	ENSSSCT00000011739	ssc-miR-30-3p	UUUCAGU	350	356
ENSSSCG00000015386	FAM126A	ENSSSCT00000016761	ssc-miR-30-3p	UUUCAGU	5098	5104
ENSSSCG00000014080	HMGCR	ENSSSCT00000015381	ssc-miR-30-3p	UUUCAGU	1172	1178
ENSSSCG00000016318	ASB18	ENSSSCT00000017771	ssc-miR-30-3p	UUUCAGU	153	159
ENSSSCG00000015386	FAM126A	ENSSSCT00000022993	ssc-miR-30-3p	UUUCAGU	4496	4502
ENSSSCG00000011510	TMF1	ENSSSCT00000012597	ssc-miR-30-3p	UUUCAGU	1274	1280
ENSSSCG00000014156	ARRDC3	ENSSSCT00000015464	ssc-miR-30-3p	UUUCAGU	1758	1764
ENSSSCG00000014255	SLC12A2	ENSSSCT00000015576	ssc-miR-30-3p	UUUCAGU	68	74
ENSSSCG00000015446	PNPLA8	ENSSSCT00000016827	ssc-miR-30-3p	UUUCAGU	1889	1895
ENSSSCG00000017673	INTS2	ENSSSCT00000019237	ssc-miR-30-3p	UUUCAGU	293	299
ENSSSCG00000016501	KDM7A	ENSSSCT00000017965	ssc-miR-30-3p	UUUCAGU	3819	3825
ENSSSCG00000016043	OSGEPL1	ENSSSCT00000017468	ssc-miR-30-3p	UUUCAGU	3656	3662
ENSSSCG00000014414	AC091959.3	ENSSSCT00000015753	ssc-miR-30-3p	UUUCAGU	2035	2041
ENSSSCG00000016067	STK17B	ENSSSCT00000017493	ssc-miR-30-3p	UUUCAGU	873	879
ENSSSCG00000015659	YOD1	ENSSSCT00000017057	ssc-miR-30-3p	UUUCAGU	4622	4628
ENSSSCG00000010882	CNST	ENSSSCT00000011905	ssc-miR-30-3p	UUUCAGU	1947	1953
ENSSSCG00000003760	TTLL7	ENSSSCT00000022348	ssc-miR-30-3p	UUUCAGU	860	866
ENSSSCG00000014195	MAN2A1	ENSSSCT00000015510	ssc-miR-30-3p	UUUCAGU	2397	2403
ENSSSCG00000012055	MORC3	ENSSSCT00000013187	ssc-miR-30-3p	UUUCAGU	1046	1052
ENSSSCG00000011297	ABHD5	ENSSSCT00000012367	ssc-miR-30-3p	UUUCAGU	273	279
ENSSSCG00000011297	ABHD5	ENSSSCT00000012367	ssc-miR-30-3p	UUUCAGU	742	748
ENSSSCG00000014113	HOMER1	ENSSSCT00000015416	ssc-miR-30-3p	UUUCAGU	819	825
ENSSSCG00000014362	HBEGF	ENSSSCT00000015692	ssc-miR-30-3p	UUUCAGU	609	615
ENSSSCG00000015669	ACVR2A	ENSSSCT00000017067	ssc-miR-30-3p	UUUCAGU	2484	2490
ENSSSCG00000015445	NRCAM	ENSSSCT00000016826	ssc-miR-30-3p	UUUCAGU	1590	1596
ENSSSCG00000015445	NRCAM	ENSSSCT00000016826	ssc-miR-30-3p	UUUCAGU	1758	1764
ENSSSCG00000029621	BMPR1B	ENSSSCT00000034827	ssc-miR-30-3p	UUUCAGU	457	463
ENSSSCG00000029621	BMPR1B	ENSSSCT00000034827	ssc-miR-30-3p	UUUCAGU	3386	3392
ENSSSCG00000025316	AC104472.3	ENSSSCT00000027200	ssc-miR-30-3p	UUUCAGU	519	525
ENSSSCG00000022534	ZNF644	ENSSSCT00000038524	ssc-miR-30-3p	UUUCAGU	1137	1143
ENSSSCG00000029875	ZNF461	ENSSSCT00000040041	ssc-miR-30-3p	UUUCAGU	283	289
ENSSSCG00000029621	BMPR1B	ENSSSCT00000028459	ssc-miR-30-3p	UUUCAGU	457	463
ENSSSCG00000029621	BMPR1B	ENSSSCT00000028459	ssc-miR-30-3p	UUUCAGU	3386	3392
ENSSSCG00000038933	PURG	ENSSSCT00000037315	ssc-miR-30-3p	UUUCAGU	1208	1214
ENSSSCG00000038933	PURG	ENSSSCT00000037315	ssc-miR-30-3p	UUUCAGU	1698	1704
ENSSSCG00000038933	PURG	ENSSSCT00000037315	ssc-miR-30-3p	UUUCAGU	2922	2928
ENSSSCG00000038843	ST3GAL2	ENSSSCT00000041824	ssc-miR-30-3p	UUUCAGU	4173	4179
ENSSSCG00000012556	RBM41	ENSSSCT00000036760	ssc-miR-30-3p	UUUCAGU	362	368
ENSSSCG00000012556	RBM41	ENSSSCT00000036760	ssc-miR-30-3p	UUUCAGU	2627	2633
ENSSSCG00000029198	CUL5	ENSSSCT00000029949	ssc-miR-30-3p	UUUCAGU	417	423
ENSSSCG00000029198	CUL5	ENSSSCT00000029949	ssc-miR-30-3p	UUUCAGU	1754	1760
ENSSSCG00000026996	ABCC4	ENSSSCT00000037963	ssc-miR-30-3p	UUUCAGU	901	907
ENSSSCG00000026996	ABCC4	ENSSSCT00000037963	ssc-miR-30-3p	UUUCAGU	1476	1482
ENSSSCG00000040317	SOD2	ENSSSCT00000039602	ssc-miR-30-3p	UUUCAGU	1494	1500
ENSSSCG00000009776	SBNO1	ENSSSCT00000039568	ssc-miR-30-3p	UUUCAGU	162	168
ENSSSCG00000015405	CD36	ENSSSCT00000035508	ssc-miR-30-3p	UUUCAGU	1567	1573
ENSSSCG00000010219	ARID5B	ENSSSCT00000037566	ssc-miR-30-3p	UUUCAGU	1932	1938
ENSSSCG00000010882	CNST	ENSSSCT00000036817	ssc-miR-30-3p	UUUCAGU	1947	1953
ENSSSCG00000027472	GCA	ENSSSCT00000031337	ssc-miR-30-3p	UUUCAGU	2066	2072
ENSSSCG00000030484	AHR	ENSSSCT00000031031	ssc-miR-30-3p	UUUCAGU	935	941
ENSSSCG00000015498	RC3H1	ENSSSCT00000041796	ssc-miR-30-3p	UUUCAGU	889	895
ENSSSCG00000022656	SRFBP1	ENSSSCT00000040731	ssc-miR-30-3p	UUUCAGU	1522	1528
ENSSSCG00000025240	DDIT4L	ENSSSCT00000023747	ssc-miR-30-3p	UUUCAGU	269	275
ENSSSCG00000026233	POLR3G	ENSSSCT00000028823	ssc-miR-30-3p	UUUCAGU	127	133
ENSSSCG00000025316	AC104472.3	ENSSSCT00000028285	ssc-miR-30-3p	UUUCAGU	115	121
ENSSSCG00000015405	CD36	ENSSSCT00000034741	ssc-miR-30-3p	UUUCAGU	1567	1573
ENSSSCG00000026697	UHRF1BP1L	ENSSSCT00000038630	ssc-miR-30-3p	UUUCAGU	2530	2536
ENSSSCG00000024219	TIGAR	ENSSSCT00000028356	ssc-miR-30-3p	UUUCAGU	888	894
ENSSSCG00000015445	NRCAM	ENSSSCT00000040147	ssc-miR-30-3p	UUUCAGU	1590	1596
ENSSSCG00000015445	NRCAM	ENSSSCT00000040147	ssc-miR-30-3p	UUUCAGU	1758	1764
ENSSSCG00000022845	PJA2	ENSSSCT00000026253	ssc-miR-30-3p	UUUCAGU	927	933
ENSSSCG00000035259	PHF3	ENSSSCT00000040949	ssc-miR-30-3p	UUUCAGU	928	934
ENSSSCG00000011933	NECTIN3	ENSSSCT00000034662	ssc-miR-30-3p	UUUCAGU	855	861
ENSSSCG00000011933	NECTIN3	ENSSSCT00000034662	ssc-miR-30-3p	UUUCAGU	2613	2619
ENSSSCG00000010380	MAPK8	ENSSSCT00000042018	ssc-miR-30-3p	UUUCAGU	3666	3672
ENSSSCG00000008816	NFXL1	ENSSSCT00000039491	ssc-miR-30-3p	UUUCAGU	2912	2918
ENSSSCG00000024193	LYSMD3	ENSSSCT00000028243	ssc-miR-30-3p	UUUCAGU	193	199
ENSSSCG00000024193	LYSMD3	ENSSSCT00000028243	ssc-miR-30-3p	UUUCAGU	635	641
ENSSSCG00000003716	SS18	ENSSSCT00000036742	ssc-miR-30-3p	UUUCAGU	144	150
ENSSSCG00000003716	SS18	ENSSSCT00000036742	ssc-miR-30-3p	UUUCAGU	2704	2710
ENSSSCG00000026996	ABCC4	ENSSSCT00000032528	ssc-miR-30-3p	UUUCAGU	901	907
ENSSSCG00000026996	ABCC4	ENSSSCT00000032528	ssc-miR-30-3p	UUUCAGU	1476	1482
ENSSSCG00000016147	PIKFYVE	ENSSSCT00000038596	ssc-miR-30-3p	UUUCAGU	2259	2265
ENSSSCG00000003760	TTLL7	ENSSSCT00000023127	ssc-miR-30-3p	UUUCAGU	1388	1394
ENSSSCG00000027115	TAF1L	ENSSSCT00000032456	ssc-miR-30-3p	UUUCAGU	1258	1264
ENSSSCG00000021322	ZFX	ENSSSCT00000027404	ssc-miR-30-3p	UUUCAGU	1132	1138
ENSSSCG00000021322	ZFX	ENSSSCT00000027404	ssc-miR-30-3p	UUUCAGU	2222	2228
ENSSSCG00000014080	HMGCR	ENSSSCT00000041297	ssc-miR-30-3p	UUUCAGU	1172	1178
ENSSSCG00000006108	TMEM67	ENSSSCT00000039970	ssc-miR-30-3p	UUUCAGU	1788	1794
ENSSSCG00000037951	ZNF891	ENSSSCT00000041945	ssc-miR-30-3p	UUUCAGU	1429	1435
ENSSSCG00000037951	ZNF891	ENSSSCT00000041945	ssc-miR-30-3p	UUUCAGU	3551	3557
ENSSSCG00000016033	GULP1	ENSSSCT00000037999	ssc-miR-30-3p	UUUCAGU	1639	1645
ENSSSCG00000038933	PURG	ENSSSCT00000037526	ssc-miR-30-3p	UUUCAGU	1334	1340
ENSSSCG00000026083	DNAJC24	ENSSSCT00000032359	ssc-miR-30-3p	UUUCAGU	754	760
ENSSSCG00000011825	ATP13A3	ENSSSCT00000041517	ssc-miR-30-3p	UUUCAGU	1173	1179
ENSSSCG00000022656	SRFBP1	ENSSSCT00000031934	ssc-miR-30-3p	UUUCAGU	1522	1528
ENSSSCG00000022656	SRFBP1	ENSSSCT00000038090	ssc-miR-30-3p	UUUCAGU	1522	1528
ENSSSCG00000014080	HMGCR	ENSSSCT00000040907	ssc-miR-30-3p	UUUCAGU	1172	1178
ENSSSCG00000021638	NEU3	ENSSSCT00000032414	ssc-miR-30-3p	UUUCAGU	3773	3779
ENSSSCG00000008624	LPIN1	ENSSSCT00000030171	ssc-miR-30-3p	UUUCAGU	1352	1358
ENSSSCG00000007043	GPCPD1	ENSSSCT00000037806	ssc-miR-30-3p	UUUCAGU	852	858
ENSSSCG00000015445	NRCAM	ENSSSCT00000038074	ssc-miR-30-3p	UUUCAGU	1590	1596
ENSSSCG00000015445	NRCAM	ENSSSCT00000038074	ssc-miR-30-3p	UUUCAGU	1758	1764
ENSSSCG00000022634	AC008758.1	ENSSSCT00000030978	ssc-miR-30-3p	UUUCAGU	2047	2053
ENSSSCG00000035648	MANEA	ENSSSCT00000038684	ssc-miR-30-3p	UUUCAGU	232	238
ENSSSCG00000022099	TP53INP2	ENSSSCT00000025489	ssc-miR-30-3p	UUUCAGU	493	499
ENSSSCG00000015405	CD36	ENSSSCT00000034552	ssc-miR-30-3p	UUUCAGU	1567	1573
ENSSSCG00000026719	ALG10	ENSSSCT00000029447	ssc-miR-30-3p	UUUCAGU	843	849
ENSSSCG00000011510	TMF1	ENSSSCT00000060970	ssc-miR-30-3p	UUUCAGU	1274	1280
ENSSSCG00000014082	POLK	ENSSSCT00000049282	ssc-miR-30-3p	UUUCAGU	4565	4571
ENSSSCG00000022534	ZNF644	ENSSSCT00000043089	ssc-miR-30-3p	UUUCAGU	1137	1143
ENSSSCG00000021206	IL1RAP	ENSSSCT00000046997	ssc-miR-30-3p	UUUCAGU	709	715
ENSSSCG00000022534	ZNF644	ENSSSCT00000062073	ssc-miR-30-3p	UUUCAGU	1137	1143
ENSSSCG00000011755	NCEH1	ENSSSCT00000053797	ssc-miR-30-3p	UUUCAGU	3516	3522
ENSSSCG00000039004	CEBPZOS	ENSSSCT00000051212	ssc-miR-30-3p	UUUCAGU	3986	3992
ENSSSCG00000038187	C1GALT1	ENSSSCT00000061243	ssc-miR-30-3p	UUUCAGU	1171	1177
ENSSSCG00000038187	C1GALT1	ENSSSCT00000061243	ssc-miR-30-3p	UUUCAGU	1561	1567
ENSSSCG00000026083	DNAJC24	ENSSSCT00000059636	ssc-miR-30-3p	UUUCAGU	754	760
ENSSSCG00000012583	ACSL4	ENSSSCT00000051623	ssc-miR-30-3p	UUUCAGU	790	796
ENSSSCG00000026996	ABCC4	ENSSSCT00000052513	ssc-miR-30-3p	UUUCAGU	901	907
ENSSSCG00000026996	ABCC4	ENSSSCT00000052513	ssc-miR-30-3p	UUUCAGU	1476	1482
ENSSSCG00000008943	SLC4A4	ENSSSCT00000052354	ssc-miR-30-3p	UUUCAGU	112	118
ENSSSCG00000008943	SLC4A4	ENSSSCT00000052354	ssc-miR-30-3p	UUUCAGU	861	867
ENSSSCG00000008943	SLC4A4	ENSSSCT00000052354	ssc-miR-30-3p	UUUCAGU	1058	1064
ENSSSCG00000009776	SBNO1	ENSSSCT00000054058	ssc-miR-30-3p	UUUCAGU	162	168
ENSSSCG00000037549	GCLM	ENSSSCT00000061853	ssc-miR-30-3p	UUUCAGU	2651	2657
ENSSSCG00000010468	CPEB3	ENSSSCT00000056048	ssc-miR-30-3p	UUUCAGU	3053	3059
ENSSSCG00000005466	PTBP3	ENSSSCT00000063629	ssc-miR-30-3p	UUUCAGU	3674	3680
ENSSSCG00000014113	HOMER1	ENSSSCT00000056443	ssc-miR-30-3p	UUUCAGU	819	825
ENSSSCG00000005201	UHRF2	ENSSSCT00000042261	ssc-miR-30-3p	UUUCAGU	1833	1839
ENSSSCG00000003461	RSC1A1	ENSSSCT00000061903	ssc-miR-30-3p	UUUCAGU	6214	6220
ENSSSCG00000009055	ELMOD2	ENSSSCT00000064745	ssc-miR-30-3p	UUUCAGU	551	557
ENSSSCG00000033634	ERI1	ENSSSCT00000044310	ssc-miR-30-3p	UUUCAGU	2266	2272
ENSSSCG00000015498	RC3H1	ENSSSCT00000054568	ssc-miR-30-3p	UUUCAGU	889	895
ENSSSCG00000024000	EFCC1	ENSSSCT00000050032	ssc-miR-30-3p	UUUCAGU	2385	2391
ENSSSCG00000015405	CD36	ENSSSCT00000042266	ssc-miR-30-3p	UUUCAGU	1567	1573
ENSSSCG00000015309	MTERF1	ENSSSCT00000046737	ssc-miR-30-3p	UUUCAGU	3418	3424
ENSSSCG00000014195	MAN2A1	ENSSSCT00000056127	ssc-miR-30-3p	UUUCAGU	2397	2403
ENSSSCG00000032297	CNTRL	ENSSSCT00000047710	ssc-miR-30-3p	UUUCAGU	1151	1157
ENSSSCG00000006151	SNX16	ENSSSCT00000053302	ssc-miR-30-3p	UUUCAGU	552	558
ENSSSCG00000014267	AC008695.1	ENSSSCT00000056234	ssc-miR-30-3p	UUUCAGU	26	32
ENSSSCG00000005466	PTBP3	ENSSSCT00000059871	ssc-miR-30-3p	UUUCAGU	3674	3680
ENSSSCG00000002877	ZNF302	ENSSSCT00000052302	ssc-miR-30-3p	UUUCAGU	2027	2033
ENSSSCG00000009776	SBNO1	ENSSSCT00000048707	ssc-miR-30-3p	UUUCAGU	162	168
ENSSSCG00000014113	HOMER1	ENSSSCT00000058872	ssc-miR-30-3p	UUUCAGU	819	825
ENSSSCG00000003716	SS18	ENSSSCT00000056678	ssc-miR-30-3p	UUUCAGU	841	847
ENSSSCG00000003716	SS18	ENSSSCT00000056678	ssc-miR-30-3p	UUUCAGU	2357	2363
ENSSSCG00000016147	PIKFYVE	ENSSSCT00000063694	ssc-miR-30-3p	UUUCAGU	2259	2265
ENSSSCG00000014113	HOMER1	ENSSSCT00000062712	ssc-miR-30-3p	UUUCAGU	819	825
ENSSSCG00000034321	TP53INP1	ENSSSCT00000048692	ssc-miR-30-3p	UUUCAGU	4562	4568
ENSSSCG00000033601	LOC100513362	ENSSSCT00000054649	ssc-miR-30-3p	UUUCAGU	1629	1635
ENSSSCG00000010728	CPXM2	ENSSSCT00000050341	ssc-miR-30-3p	UUUCAGU	350	356
ENSSSCG00000011027	KIF5B	ENSSSCT00000059788	ssc-miR-30-3p	UUUCAGU	614	620
ENSSSCG00000008943	SLC4A4	ENSSSCT00000057824	ssc-miR-30-3p	UUUCAGU	112	118
ENSSSCG00000008943	SLC4A4	ENSSSCT00000057824	ssc-miR-30-3p	UUUCAGU	861	867
ENSSSCG00000008943	SLC4A4	ENSSSCT00000057824	ssc-miR-30-3p	UUUCAGU	1058	1064
ENSSSCG00000017673	INTS2	ENSSSCT00000047797	ssc-miR-30-3p	UUUCAGU	293	299
ENSSSCG00000040317	SOD2	ENSSSCT00000054351	ssc-miR-30-3p	UUUCAGU	1494	1500
ENSSSCG00000014255	SLC12A2	ENSSSCT00000059173	ssc-miR-30-3p	UUUCAGU	68	74
ENSSSCG00000015659	YOD1	ENSSSCT00000049253	ssc-miR-30-3p	UUUCAGU	4622	4628
ENSSSCG00000003738	MAPRE2	ENSSSCT00000050271	ssc-miR-30-3p	UUUCAGU	1406	1412
ENSSSCG00000014255	SLC12A2	ENSSSCT00000062062	ssc-miR-30-3p	UUUCAGU	68	74
ENSSSCG00000017733	C17orf75	ENSSSCT00000058186	ssc-miR-30-3p	UUUCAGU	1101	1107
ENSSSCG00000006108	TMEM67	ENSSSCT00000050941	ssc-miR-30-3p	UUUCAGU	1788	1794
ENSSSCG00000028814	SOD3	ENSSSCT00000042868	ssc-miR-30-3p	UUUCAGU	397	403
ENSSSCG00000011825	ATP13A3	ENSSSCT00000056113	ssc-miR-30-3p	UUUCAGU	1173	1179
ENSSSCG00000014267	AC008695.1	ENSSSCT00000059525	ssc-miR-30-3p	UUUCAGU	26	32
ENSSSCG00000027115	TAF1L	ENSSSCT00000053799	ssc-miR-30-3p	UUUCAGU	1258	1264
ENSSSCG00000032214	SOCS6	ENSSSCT00000054675	ssc-miR-30-3p	UUUCAGU	476	482
ENSSSCG00000032214	SOCS6	ENSSSCT00000054675	ssc-miR-30-3p	UUUCAGU	3358	3364
ENSSSCG00000032214	SOCS6	ENSSSCT00000054675	ssc-miR-30-3p	UUUCAGU	3378	3384
ENSSSCG00000040636	KRT80	ENSSSCT00000049866	ssc-miR-30-3p	UUUCAGU	312	318
ENSSSCG00000011755	NCEH1	ENSSSCT00000053216	ssc-miR-30-3p	UUUCAGU	3516	3522
ENSSSCG00000029507	RASGEF1B	ENSSSCT00000058390	ssc-miR-30-3p	UUUCAGU	189	195
ENSSSCG00000039397	ETNK1	ENSSSCT00000046295	ssc-miR-30-3p	UUUCAGU	3958	3964
ENSSSCG00000039397	ETNK1	ENSSSCT00000046295	ssc-miR-30-3p	UUUCAGU	4614	4620
ENSSSCG00000039397	ETNK1	ENSSSCT00000046295	ssc-miR-30-3p	UUUCAGU	5014	5020
ENSSSCG00000014113	HOMER1	ENSSSCT00000057415	ssc-miR-30-3p	UUUCAGU	819	825
ENSSSCG00000003716	SS18	ENSSSCT00000044354	ssc-miR-30-3p	UUUCAGU	144	150
ENSSSCG00000003716	SS18	ENSSSCT00000044354	ssc-miR-30-3p	UUUCAGU	2704	2710
ENSSSCG00000008487	ATL2	ENSSSCT00000064076	ssc-miR-30-3p	UUUCAGU	1694	1700
ENSSSCG00000002877	ZNF302	ENSSSCT00000042052	ssc-miR-30-3p	UUUCAGU	2027	2033
ENSSSCG00000032297	CNTRL	ENSSSCT00000047268	ssc-miR-30-3p	UUUCAGU	1151	1157
ENSSSCG00000016147	PIKFYVE	ENSSSCT00000065767	ssc-miR-30-3p	UUUCAGU	2259	2265
ENSSSCG00000014168	ELL2	ENSSSCT00000054141	ssc-miR-30-3p	UUUCAGU	1289	1295
ENSSSCG00000026697	UHRF1BP1L	ENSSSCT00000062521	ssc-miR-30-3p	UUUCAGU	3213	3219
ENSSSCG00000005466	PTBP3	ENSSSCT00000047560	ssc-miR-30-3p	UUUCAGU	3674	3680
ENSSSCG00000036796	VWA7	ENSSSCT00000059452	ssc-miR-30-3p	UUUCAGU	393	399
ENSSSCG00000033025	C21orf91	ENSSSCT00000053190	ssc-miR-30-3p	UUUCAGU	3111	3117
ENSSSCG00000008487	ATL2	ENSSSCT00000043618	ssc-miR-30-3p	UUUCAGU	1694	1700
ENSSSCG00000015669	ACVR2A	ENSSSCT00000046920	ssc-miR-30-3p	UUUCAGU	2484	2490
ENSSSCG00000008389	PAPOLG	ENSSSCT00000065722	ssc-miR-30-3p	UUUCAGU	403	409
ENSSSCG00000008389	PAPOLG	ENSSSCT00000065722	ssc-miR-30-3p	UUUCAGU	770	776
ENSSSCG00000022534	ZNF644	ENSSSCT00000061126	ssc-miR-30-3p	UUUCAGU	1137	1143
ENSSSCG00000010468	CPEB3	ENSSSCT00000057005	ssc-miR-30-3p	UUUCAGU	3053	3059
ENSSSCG00000008389	PAPOLG	ENSSSCT00000054449	ssc-miR-30-3p	UUUCAGU	403	409
ENSSSCG00000008389	PAPOLG	ENSSSCT00000054449	ssc-miR-30-3p	UUUCAGU	770	776
ENSSSCG00000027115	TAF1L	ENSSSCT00000052748	ssc-miR-30-3p	UUUCAGU	1258	1264
ENSSSCG00000037869	NDUFA5	ENSSSCT00000060874	ssc-miR-30-3p	UUUCAGU	1087	1093
ENSSSCG00000011218	SLC4A7	ENSSSCT00000063494	ssc-miR-30-3p	UUUCAGU	1524	1530
ENSSSCG00000011218	SLC4A7	ENSSSCT00000063494	ssc-miR-30-3p	UUUCAGU	2096	2102
ENSSSCG00000032214	SOCS6	ENSSSCT00000059603	ssc-miR-30-3p	UUUCAGU	476	482
ENSSSCG00000032214	SOCS6	ENSSSCT00000059603	ssc-miR-30-3p	UUUCAGU	3358	3364
ENSSSCG00000032214	SOCS6	ENSSSCT00000059603	ssc-miR-30-3p	UUUCAGU	3378	3384
ENSSSCG00000039714	MIPOL1	ENSSSCT00000043917	ssc-miR-30-3p	UUUCAGU	294	300
ENSSSCG00000015445	NRCAM	ENSSSCT00000043674	ssc-miR-30-3p	UUUCAGU	1590	1596
ENSSSCG00000015445	NRCAM	ENSSSCT00000043674	ssc-miR-30-3p	UUUCAGU	1758	1764
ENSSSCG00000012556	RBM41	ENSSSCT00000046582	ssc-miR-30-3p	UUUCAGU	1441	1447
ENSSSCG00000008943	SLC4A4	ENSSSCT00000050171	ssc-miR-30-3p	UUUCAGU	112	118
ENSSSCG00000008943	SLC4A4	ENSSSCT00000050171	ssc-miR-30-3p	UUUCAGU	861	867
ENSSSCG00000008943	SLC4A4	ENSSSCT00000050171	ssc-miR-30-3p	UUUCAGU	1058	1064
ENSSSCG00000015445	NRCAM	ENSSSCT00000053285	ssc-miR-30-3p	UUUCAGU	1590	1596
ENSSSCG00000015445	NRCAM	ENSSSCT00000053285	ssc-miR-30-3p	UUUCAGU	1758	1764
ENSSSCG00000015537	XPR1	ENSSSCT00000045586	ssc-miR-30-3p	UUUCAGU	2630	2636
ENSSSCG00000015537	XPR1	ENSSSCT00000045586	ssc-miR-30-3p	UUUCAGU	3907	3913
ENSSSCG00000006079	RIDA	ENSSSCT00000045671	ssc-miR-30-3p	UUUCAGU	92	98
ENSSSCG00000006079	RIDA	ENSSSCT00000045671	ssc-miR-30-3p	UUUCAGU	2053	2059
ENSSSCG00000006079	RIDA	ENSSSCT00000045671	ssc-miR-30-3p	UUUCAGU	4619	4625
ENSSSCG00000010468	CPEB3	ENSSSCT00000053861	ssc-miR-30-3p	UUUCAGU	3053	3059
ENSSSCG00000011195	GALNT15	ENSSSCT00000050771	ssc-miR-30-3p	UUUCAGU	893	899
ENSSSCG00000014195	MAN2A1	ENSSSCT00000060059	ssc-miR-30-3p	UUUCAGU	2397	2403
ENSSSCG00000011825	ATP13A3	ENSSSCT00000051402	ssc-miR-30-3p	UUUCAGU	1173	1179
ENSSSCG00000006110	RBM12B	ENSSSCT00000061181	ssc-miR-30-3p	UUUCAGU	3801	3807
ENSSSCG00000021322	ZFX	ENSSSCT00000054095	ssc-miR-30-3p	UUUCAGU	1132	1138
ENSSSCG00000021322	ZFX	ENSSSCT00000054095	ssc-miR-30-3p	UUUCAGU	2222	2228
ENSSSCG00000033524	KRR1	ENSSSCT00000047927	ssc-miR-30-3p	UUUCAGU	4647	4653
ENSSSCG00000033524	KRR1	ENSSSCT00000047927	ssc-miR-30-3p	UUUCAGU	4980	4986
ENSSSCG00000003716	SS18	ENSSSCT00000065907	ssc-miR-30-3p	UUUCAGU	144	150
ENSSSCG00000003716	SS18	ENSSSCT00000065907	ssc-miR-30-3p	UUUCAGU	2704	2710
ENSSSCG00000024193	LYSMD3	ENSSSCT00000047391	ssc-miR-30-3p	UUUCAGU	193	199
ENSSSCG00000024193	LYSMD3	ENSSSCT00000047391	ssc-miR-30-3p	UUUCAGU	635	641
ENSSSCG00000032297	CNTRL	ENSSSCT00000065280	ssc-miR-30-3p	UUUCAGU	1151	1157
ENSSSCG00000022634	AC008758.1	ENSSSCT00000056155	ssc-miR-30-3p	UUUCAGU	2047	2053
ENSSSCG00000014239	CEP120	ENSSSCT00000061703	ssc-miR-30-3p	UUUCAGU	2277	2283
ENSSSCG00000014239	CEP120	ENSSSCT00000061703	ssc-miR-30-3p	UUUCAGU	2629	2635
ENSSSCG00000011218	SLC4A7	ENSSSCT00000050099	ssc-miR-30-3p	UUUCAGU	1524	1530
ENSSSCG00000011218	SLC4A7	ENSSSCT00000050099	ssc-miR-30-3p	UUUCAGU	2096	2102
ENSSSCG00000039714	MIPOL1	ENSSSCT00000055718	ssc-miR-30-3p	UUUCAGU	294	300
ENSSSCG00000040636	KRT80	ENSSSCT00000046390	ssc-miR-30-3p	UUUCAGU	120	126
ENSSSCG00000011027	KIF5B	ENSSSCT00000043634	ssc-miR-30-3p	UUUCAGU	614	620
ENSSSCG00000011456	CHDH	ENSSSCT00000052066	ssc-miR-30-3p	UUUCAGU	2812	2818
ENSSSCG00000004657	CEP152	ENSSSCT00000052554	ssc-miR-30-3p	UUUCAGU	598	604
ENSSSCG00000032297	CNTRL	ENSSSCT00000052997	ssc-miR-30-3p	UUUCAGU	1151	1157
ENSSSCG00000015445	NRCAM	ENSSSCT00000048820	ssc-miR-30-3p	UUUCAGU	1590	1596
ENSSSCG00000015445	NRCAM	ENSSSCT00000048820	ssc-miR-30-3p	UUUCAGU	1758	1764
ENSSSCG00000014267	AC008695.1	ENSSSCT00000047517	ssc-miR-30-3p	UUUCAGU	26	32
ENSSSCG00000014267	AC008695.1	ENSSSCT00000064186	ssc-miR-30-3p	UUUCAGU	26	32
ENSSSCG00000021322	ZFX	ENSSSCT00000042462	ssc-miR-30-3p	UUUCAGU	1132	1138
ENSSSCG00000021322	ZFX	ENSSSCT00000042462	ssc-miR-30-3p	UUUCAGU	2222	2228
ENSSSCG00000031101	METTL21C	ENSSSCT00000044272	ssc-miR-30-3p	UUUCAGU	1138	1144
ENSSSCG00000022534	ZNF644	ENSSSCT00000052759	ssc-miR-30-3p	UUUCAGU	1137	1143
ENSSSCG00000008816	NFXL1	ENSSSCT00000065602	ssc-miR-30-3p	UUUCAGU	2822	2828
ENSSSCG00000015445	NRCAM	ENSSSCT00000053415	ssc-miR-30-3p	UUUCAGU	1590	1596
ENSSSCG00000015445	NRCAM	ENSSSCT00000053415	ssc-miR-30-3p	UUUCAGU	1758	1764
ENSSSCG00000011218	SLC4A7	ENSSSCT00000085184	ssc-miR-30-3p	UUUCAGU	1524	1530
ENSSSCG00000011218	SLC4A7	ENSSSCT00000085184	ssc-miR-30-3p	UUUCAGU	2096	2102
ENSSSCG00000014195	MAN2A1	ENSSSCT00000075920	ssc-miR-30-3p	UUUCAGU	2397	2403
ENSSSCG00000014113	HOMER1	ENSSSCT00000073857	ssc-miR-30-3p	UUUCAGU	819	825
ENSSSCG00000014252	PRRC1	ENSSSCT00000076599	ssc-miR-30-3p	UUUCAGU	2771	2777
ENSSSCG00000014252	PRRC1	ENSSSCT00000076599	ssc-miR-30-3p	UUUCAGU	3945	3951
ENSSSCG00000032214	SOCS6	ENSSSCT00000073983	ssc-miR-30-3p	UUUCAGU	476	482
ENSSSCG00000014113	HOMER1	ENSSSCT00000082169	ssc-miR-30-3p	UUUCAGU	819	825
ENSSSCG00000006155	ZBTB10	ENSSSCT00000075018	ssc-miR-30-3p	UUUCAGU	1777	1783
ENSSSCG00000006155	ZBTB10	ENSSSCT00000075018	ssc-miR-30-3p	UUUCAGU	2457	2463
ENSSSCG00000021359	CDC42EP3	ENSSSCT00000082605	ssc-miR-30-3p	UUUCAGU	3074	3080
ENSSSCG00000021359	CDC42EP3	ENSSSCT00000082605	ssc-miR-30-3p	UUUCAGU	4335	4341
ENSSSCG00000009055	ELMOD2	ENSSSCT00000076256	ssc-miR-30-3p	UUUCAGU	551	557
ENSSSCG00000039658	FAM107B	ENSSSCT00000085338	ssc-miR-30-3p	UUUCAGU	3087	3093
ENSSSCG00000039658	FAM107B	ENSSSCT00000085338	ssc-miR-30-3p	UUUCAGU	5427	5433
ENSSSCG00000001457	SLA-DQB1	ENSSSCT00000079513	ssc-miR-30-3p	UUUCAGU	1146	1152
ENSSSCG00000001457	SLA-DQB1	ENSSSCT00000079513	ssc-miR-30-3p	UUUCAGU	2852	2858
ENSSSCG00000010882	CNST	ENSSSCT00000082058	ssc-miR-30-3p	UUUCAGU	1741	1747
ENSSSCG00000025316	AC104472.3	ENSSSCT00000083252	ssc-miR-30-3p	UUUCAGU	519	525
ENSSSCG00000029507	RASGEF1B	ENSSSCT00000075468	ssc-miR-30-3p	UUUCAGU	189	195
ENSSSCG00000014255	SLC12A2	ENSSSCT00000090879	ssc-miR-30-3p	UUUCAGU	454	460
ENSSSCG00000000746	WASHC1	ENSSSCT00000087395	ssc-miR-30-3p	UUUCAGU	3074	3080
ENSSSCG00000014362	HBEGF	ENSSSCT00000068400	ssc-miR-30-3p	UUUCAGU	609	615
ENSSSCG00000012055	MORC3	ENSSSCT00000077999	ssc-miR-30-3p	UUUCAGU	1046	1052
ENSSSCG00000033025	C21orf91	ENSSSCT00000085247	ssc-miR-30-3p	UUUCAGU	3039	3045
ENSSSCG00000037549	GCLM	ENSSSCT00000067689	ssc-miR-30-3p	UUUCAGU	2651	2657
ENSSSCG00000022806	LIN7C	ENSSSCT00000067448	ssc-miR-30-3p	UUUCAGU	649	655
ENSSSCG00000022806	LIN7C	ENSSSCT00000067448	ssc-miR-30-3p	UUUCAGU	1183	1189
ENSSSCG00000008624	LPIN1	ENSSSCT00000067853	ssc-miR-30-3p	UUUCAGU	1352	1358
ENSSSCG00000024193	LYSMD3	ENSSSCT00000078223	ssc-miR-30-3p	UUUCAGU	193	199
ENSSSCG00000024193	LYSMD3	ENSSSCT00000078223	ssc-miR-30-3p	UUUCAGU	635	641
ENSSSCG00000022806	LIN7C	ENSSSCT00000072257	ssc-miR-30-3p	UUUCAGU	649	655
ENSSSCG00000022806	LIN7C	ENSSSCT00000072257	ssc-miR-30-3p	UUUCAGU	1183	1189
ENSSSCG00000008624	LPIN1	ENSSSCT00000067077	ssc-miR-30-3p	UUUCAGU	1352	1358
ENSSSCG00000037869	NDUFA5	ENSSSCT00000071388	ssc-miR-30-3p	UUUCAGU	1087	1093
ENSSSCG00000033025	C21orf91	ENSSSCT00000071053	ssc-miR-30-3p	UUUCAGU	3111	3117
ENSSSCG00000009055	ELMOD2	ENSSSCT00000072867	ssc-miR-30-3p	UUUCAGU	551	557
ENSSSCG00000010882	CNST	ENSSSCT00000071325	ssc-miR-30-3p	UUUCAGU	3496	3502
ENSSSCG00000017673	INTS2	ENSSSCT00000091478	ssc-miR-30-3p	UUUCAGU	163	169
ENSSSCG00000029198	CUL5	ENSSSCT00000078414	ssc-miR-30-3p	UUUCAGU	417	423
ENSSSCG00000029198	CUL5	ENSSSCT00000078414	ssc-miR-30-3p	UUUCAGU	1754	1760
ENSSSCG00000011218	SLC4A7	ENSSSCT00000074739	ssc-miR-30-3p	UUUCAGU	1524	1530
ENSSSCG00000011218	SLC4A7	ENSSSCT00000074739	ssc-miR-30-3p	UUUCAGU	2096	2102
ENSSSCG00000010882	CNST	ENSSSCT00000090291	ssc-miR-30-3p	UUUCAGU	1741	1747
ENSSSCG00000016067	STK17B	ENSSSCT00000083961	ssc-miR-30-3p	UUUCAGU	837	843
ENSSSCG00000016067	STK17B	ENSSSCT00000083961	ssc-miR-30-3p	UUUCAGU	3048	3054
ENSSSCG00000010219	ARID5B	ENSSSCT00000076438	ssc-miR-30-3p	UUUCAGU	1932	1938
ENSSSCG00000035648	MANEA	ENSSSCT00000070296	ssc-miR-30-3p	UUUCAGU	232	238
ENSSSCG00000011755	NCEH1	ENSSSCT00000068243	ssc-miR-30-3p	UUUCAGU	3516	3522
ENSSSCG00000012055	MORC3	ENSSSCT00000077975	ssc-miR-30-3p	UUUCAGU	1046	1052
ENSSSCG00000026996	ABCC4	ENSSSCT00000089696	ssc-miR-30-3p	UUUCAGU	901	907
ENSSSCG00000026996	ABCC4	ENSSSCT00000089696	ssc-miR-30-3p	UUUCAGU	1476	1482
ENSSSCG00000008624	LPIN1	ENSSSCT00000066463	ssc-miR-30-3p	UUUCAGU	1352	1358
ENSSSCG00000011218	SLC4A7	ENSSSCT00000066089	ssc-miR-30-3p	UUUCAGU	1524	1530
ENSSSCG00000011218	SLC4A7	ENSSSCT00000066089	ssc-miR-30-3p	UUUCAGU	2096	2102
ENSSSCG00000022806	LIN7C	ENSSSCT00000083286	ssc-miR-30-3p	UUUCAGU	649	655
ENSSSCG00000022806	LIN7C	ENSSSCT00000083286	ssc-miR-30-3p	UUUCAGU	1183	1189
ENSSSCG00000016095	CLK1	ENSSSCT00000079968	ssc-miR-30-3p	UUUCAGU	1021	1027
ENSSSCG00000016318	ASB18	ENSSSCT00000089924	ssc-miR-30-3p	UUUCAGU	153	159
ENSSSCG00000012055	MORC3	ENSSSCT00000087934	ssc-miR-30-3p	UUUCAGU	1046	1052
ENSSSCG00000006155	ZBTB10	ENSSSCT00000088889	ssc-miR-30-3p	UUUCAGU	1777	1783
ENSSSCG00000006155	ZBTB10	ENSSSCT00000088889	ssc-miR-30-3p	UUUCAGU	2457	2463
ENSSSCG00000021322	ZFX	ENSSSCT00000077902	ssc-miR-30-3p	UUUCAGU	1132	1138
ENSSSCG00000021322	ZFX	ENSSSCT00000077902	ssc-miR-30-3p	UUUCAGU	2222	2228
ENSSSCG00000039397	ETNK1	ENSSSCT00000067611	ssc-miR-30-3p	UUUCAGU	4040	4046
ENSSSCG00000039397	ETNK1	ENSSSCT00000067611	ssc-miR-30-3p	UUUCAGU	4696	4702
ENSSSCG00000039397	ETNK1	ENSSSCT00000067611	ssc-miR-30-3p	UUUCAGU	5096	5102
ENSSSCG00000014195	MAN2A1	ENSSSCT00000091573	ssc-miR-30-3p	UUUCAGU	2397	2403
