# Supplementary material for: Identifying miRNA-mRNA regulatory networks on extreme n-6/n-3 polyunsaturated fatty acid ratio expression profiles in porcine skeletal muscle
Source: PLoS One. 2023 May 4;18(5):e0283231. doi: 10.1371/journal.pone.0283231 (PMC10159129; doi:10.1371/journal.pone.0283231)
Supplement: S8 Table — (XLSX) [file pone.0283231.s008.xlsx]

## Sheet: S8 Table
S8 Table. miR-7142 seed binding interrogation on the 3' UTR of DEGs.
Gene ID	Gene name	Transcript ID	miRNA	Seed	3' UTR Binding start	3' UTR Binding end
ENSSSCG00000002411	GTF2A1	ENSSSCT00000002680	ssc-miR-7142-3p	UUGUUGG	4247	4253
ENSSSCG00000002368	LTBP2	ENSSSCT00000002632	ssc-miR-7142-3p	UUGUUGG	1544	1550
ENSSSCG00000010438	ATAD1	ENSSSCT00000011423	ssc-miR-7142-3p	UUGUUGG	1907	1913
ENSSSCG00000010438	ATAD1	ENSSSCT00000011423	ssc-miR-7142-3p	UUGUUGG	2060	2066
ENSSSCG00000021359	CDC42EP3	ENSSSCT00000009292	ssc-miR-7142-3p	UUGUUGG	826	832
ENSSSCG00000014267	AC008695.1	ENSSSCT00000015589	ssc-miR-7142-3p	UUGUUGG	82	88
ENSSSCG00000012679	GPC4	ENSSSCT00000013861	ssc-miR-7142-3p	UUGUUGG	496	502
ENSSSCG00000011825	ATP13A3	ENSSSCT00000012937	ssc-miR-7142-3p	UUGUUGG	2602	2608
ENSSSCG00000016501	KDM7A	ENSSSCT00000017965	ssc-miR-7142-3p	UUGUUGG	4969	4975
ENSSSCG00000016043	OSGEPL1	ENSSSCT00000017468	ssc-miR-7142-3p	UUGUUGG	1619	1625
ENSSSCG00000014948	C11orf54	ENSSSCT00000016307	ssc-miR-7142-3p	UUGUUGG	1083	1089
ENSSSCG00000015659	YOD1	ENSSSCT00000017057	ssc-miR-7142-3p	UUGUUGG	3807	3813
ENSSSCG00000016056	GLS	ENSSSCT00000017481	ssc-miR-7142-3p	UUGUUGG	62	68
ENSSSCG00000016888	MOCS2	ENSSSCT00000018392	ssc-miR-7142-3p	UUGUUGG	714	720
ENSSSCG00000011297	ABHD5	ENSSSCT00000012367	ssc-miR-7142-3p	UUGUUGG	1227	1233
ENSSSCG00000015669	ACVR2A	ENSSSCT00000017067	ssc-miR-7142-3p	UUGUUGG	1593	1599
ENSSSCG00000015445	NRCAM	ENSSSCT00000016826	ssc-miR-7142-3p	UUGUUGG	1642	1648
ENSSSCG00000029621	BMPR1B	ENSSSCT00000034827	ssc-miR-7142-3p	UUGUUGG	2149	2155
ENSSSCG00000006206	SGK3	ENSSSCT00000038380	ssc-miR-7142-3p	UUGUUGG	2764	2770
ENSSSCG00000012416	CHIC1	ENSSSCT00000034312	ssc-miR-7142-3p	UUGUUGG	631	637
ENSSSCG00000029621	BMPR1B	ENSSSCT00000028459	ssc-miR-7142-3p	UUGUUGG	2149	2155
ENSSSCG00000025194	ZSWIM6	ENSSSCT00000030260	ssc-miR-7142-3p	UUGUUGG	477	483
ENSSSCG00000025194	ZSWIM6	ENSSSCT00000030260	ssc-miR-7142-3p	UUGUUGG	1000	1006
ENSSSCG00000026996	ABCC4	ENSSSCT00000037963	ssc-miR-7142-3p	UUGUUGG	1097	1103
ENSSSCG00000022101	BRCA1	ENSSSCT00000025436	ssc-miR-7142-3p	UUGUUGG	3031	3037
ENSSSCG00000027890	RASA4B	ENSSSCT00000024358	ssc-miR-7142-3p	UUGUUGG	261	267
ENSSSCG00000021361	ZNF710	ENSSSCT00000040454	ssc-miR-7142-3p	UUGUUGG	717	723
ENSSSCG00000002032	SLC7A8	ENSSSCT00000028312	ssc-miR-7142-3p	UUGUUGG	877	883
ENSSSCG00000025924	IGFBP5	ENSSSCT00000032259	ssc-miR-7142-3p	UUGUUGG	4189	4195
ENSSSCG00000021359	CDC42EP3	ENSSSCT00000023650	ssc-miR-7142-3p	UUGUUGG	826	832
ENSSSCG00000021361	ZNF710	ENSSSCT00000038325	ssc-miR-7142-3p	UUGUUGG	717	723
ENSSSCG00000015445	NRCAM	ENSSSCT00000040147	ssc-miR-7142-3p	UUGUUGG	1642	1648
ENSSSCG00000011933	NECTIN3	ENSSSCT00000034662	ssc-miR-7142-3p	UUGUUGG	1652	1658
ENSSSCG00000026996	ABCC4	ENSSSCT00000032528	ssc-miR-7142-3p	UUGUUGG	1097	1103
ENSSSCG00000037951	ZNF891	ENSSSCT00000041945	ssc-miR-7142-3p	UUGUUGG	2926	2932
ENSSSCG00000011825	ATP13A3	ENSSSCT00000039981	ssc-miR-7142-3p	UUGUUGG	2602	2608
ENSSSCG00000011825	ATP13A3	ENSSSCT00000041517	ssc-miR-7142-3p	UUGUUGG	4196	4202
ENSSSCG00000015445	NRCAM	ENSSSCT00000038074	ssc-miR-7142-3p	UUGUUGG	1642	1648
ENSSSCG00000010468	CPEB3	ENSSSCT00000039055	ssc-miR-7142-3p	UUGUUGG	757	763
ENSSSCG00000015965	GPR155	ENSSSCT00000040091	ssc-miR-7142-3p	UUGUUGG	245	251
ENSSSCG00000035648	MANEA	ENSSSCT00000038684	ssc-miR-7142-3p	UUGUUGG	1999	2005
ENSSSCG00000034321	TP53INP1	ENSSSCT00000052801	ssc-miR-7142-3p	UUGUUGG	2575	2581
ENSSSCG00000021361	ZNF710	ENSSSCT00000051280	ssc-miR-7142-3p	UUGUUGG	717	723
ENSSSCG00000039004	CEBPZOS	ENSSSCT00000051212	ssc-miR-7142-3p	UUGUUGG	1994	2000
ENSSSCG00000031456	ARL5B	ENSSSCT00000059248	ssc-miR-7142-3p	UUGUUGG	2298	2304
ENSSSCG00000026996	ABCC4	ENSSSCT00000052513	ssc-miR-7142-3p	UUGUUGG	1097	1103
ENSSSCG00000039658	FAM107B	ENSSSCT00000061714	ssc-miR-7142-3p	UUGUUGG	276	282
ENSSSCG00000010468	CPEB3	ENSSSCT00000056048	ssc-miR-7142-3p	UUGUUGG	757	763
ENSSSCG00000003461	RSC1A1	ENSSSCT00000061903	ssc-miR-7142-3p	UUGUUGG	4568	4574
ENSSSCG00000033634	ERI1	ENSSSCT00000044310	ssc-miR-7142-3p	UUGUUGG	1889	1895
ENSSSCG00000038540	OLFML1	ENSSSCT00000066003	ssc-miR-7142-3p	UUGUUGG	1128	1134
ENSSSCG00000016043	OSGEPL1	ENSSSCT00000057158	ssc-miR-7142-3p	UUGUUGG	7618	7624
ENSSSCG00000032297	CNTRL	ENSSSCT00000057613	ssc-miR-7142-3p	UUGUUGG	6019	6025
ENSSSCG00000002368	LTBP2	ENSSSCT00000052036	ssc-miR-7142-3p	UUGUUGG	1544	1550
ENSSSCG00000014267	AC008695.1	ENSSSCT00000056234	ssc-miR-7142-3p	UUGUUGG	82	88
ENSSSCG00000026959	NPAT	ENSSSCT00000046664	ssc-miR-7142-3p	UUGUUGG	446	452
ENSSSCG00000034321	TP53INP1	ENSSSCT00000048692	ssc-miR-7142-3p	UUGUUGG	2874	2880
ENSSSCG00000021361	ZNF710	ENSSSCT00000065985	ssc-miR-7142-3p	UUGUUGG	811	817
ENSSSCG00000025503	ADGRG5	ENSSSCT00000050429	ssc-miR-7142-3p	UUGUUGG	10	16
ENSSSCG00000015659	YOD1	ENSSSCT00000049253	ssc-miR-7142-3p	UUGUUGG	3807	3813
ENSSSCG00000011825	ATP13A3	ENSSSCT00000056113	ssc-miR-7142-3p	UUGUUGG	4196	4202
ENSSSCG00000014267	AC008695.1	ENSSSCT00000059525	ssc-miR-7142-3p	UUGUUGG	82	88
ENSSSCG00000014074	GFM2	ENSSSCT00000059770	ssc-miR-7142-3p	UUGUUGG	1460	1466
ENSSSCG00000039658	FAM107B	ENSSSCT00000065099	ssc-miR-7142-3p	UUGUUGG	276	282
ENSSSCG00000002032	SLC7A8	ENSSSCT00000048610	ssc-miR-7142-3p	UUGUUGG	950	956
ENSSSCG00000032834	ZNF169	ENSSSCT00000045315	ssc-miR-7142-3p	UUGUUGG	143	149
ENSSSCG00000032834	ZNF169	ENSSSCT00000045315	ssc-miR-7142-3p	UUGUUGG	4724	4730
ENSSSCG00000014148	TMEM161B	ENSSSCT00000060958	ssc-miR-7142-3p	UUGUUGG	1862	1868
ENSSSCG00000027890	RASA4B	ENSSSCT00000048257	ssc-miR-7142-3p	UUGUUGG	470	476
ENSSSCG00000015669	ACVR2A	ENSSSCT00000046920	ssc-miR-7142-3p	UUGUUGG	1593	1599
ENSSSCG00000036229	INSIG2	ENSSSCT00000056159	ssc-miR-7142-3p	UUGUUGG	68	74
ENSSSCG00000010468	CPEB3	ENSSSCT00000057005	ssc-miR-7142-3p	UUGUUGG	757	763
ENSSSCG00000027890	RASA4B	ENSSSCT00000058050	ssc-miR-7142-3p	UUGUUGG	470	476
ENSSSCG00000037869	NDUFA5	ENSSSCT00000060874	ssc-miR-7142-3p	UUGUUGG	2943	2949
ENSSSCG00000037869	NDUFA5	ENSSSCT00000060874	ssc-miR-7142-3p	UUGUUGG	3926	3932
ENSSSCG00000015445	NRCAM	ENSSSCT00000043674	ssc-miR-7142-3p	UUGUUGG	1642	1648
ENSSSCG00000032834	ZNF169	ENSSSCT00000063648	ssc-miR-7142-3p	UUGUUGG	143	149
ENSSSCG00000032834	ZNF169	ENSSSCT00000063648	ssc-miR-7142-3p	UUGUUGG	4724	4730
ENSSSCG00000015445	NRCAM	ENSSSCT00000053285	ssc-miR-7142-3p	UUGUUGG	1642	1648
ENSSSCG00000026959	NPAT	ENSSSCT00000066034	ssc-miR-7142-3p	UUGUUGG	446	452
ENSSSCG00000010468	CPEB3	ENSSSCT00000053861	ssc-miR-7142-3p	UUGUUGG	757	763
ENSSSCG00000014148	TMEM161B	ENSSSCT00000044012	ssc-miR-7142-3p	UUGUUGG	3482	3488
ENSSSCG00000011825	ATP13A3	ENSSSCT00000051402	ssc-miR-7142-3p	UUGUUGG	4196	4202
ENSSSCG00000006206	SGK3	ENSSSCT00000063807	ssc-miR-7142-3p	UUGUUGG	2764	2770
ENSSSCG00000022634	AC008758.1	ENSSSCT00000056155	ssc-miR-7142-3p	UUGUUGG	3586	3592
ENSSSCG00000027890	RASA4B	ENSSSCT00000066004	ssc-miR-7142-3p	UUGUUGG	261	267
ENSSSCG00000015445	NRCAM	ENSSSCT00000048820	ssc-miR-7142-3p	UUGUUGG	1642	1648
ENSSSCG00000014267	AC008695.1	ENSSSCT00000047517	ssc-miR-7142-3p	UUGUUGG	82	88
ENSSSCG00000039658	FAM107B	ENSSSCT00000048103	ssc-miR-7142-3p	UUGUUGG	276	282
ENSSSCG00000014267	AC008695.1	ENSSSCT00000064186	ssc-miR-7142-3p	UUGUUGG	82	88
ENSSSCG00000031101	METTL21C	ENSSSCT00000044272	ssc-miR-7142-3p	UUGUUGG	274	280
ENSSSCG00000015445	NRCAM	ENSSSCT00000053415	ssc-miR-7142-3p	UUGUUGG	1642	1648
ENSSSCG00000003738	MAPRE2	ENSSSCT00000066802	ssc-miR-7142-3p	UUGUUGG	3506	3512
ENSSSCG00000014280	RAD50	ENSSSCT00000066481	ssc-miR-7142-3p	UUGUUGG	625	631
ENSSSCG00000014252	PRRC1	ENSSSCT00000076599	ssc-miR-7142-3p	UUGUUGG	1781	1787
ENSSSCG00000014252	PRRC1	ENSSSCT00000076599	ssc-miR-7142-3p	UUGUUGG	3890	3896
ENSSSCG00000021359	CDC42EP3	ENSSSCT00000082605	ssc-miR-7142-3p	UUGUUGG	826	832
ENSSSCG00000021359	CDC42EP3	ENSSSCT00000082605	ssc-miR-7142-3p	UUGUUGG	5546	5552
ENSSSCG00000032834	ZNF169	ENSSSCT00000083597	ssc-miR-7142-3p	UUGUUGG	143	149
ENSSSCG00000032834	ZNF169	ENSSSCT00000083597	ssc-miR-7142-3p	UUGUUGG	4724	4730
ENSSSCG00000027890	RASA4B	ENSSSCT00000072941	ssc-miR-7142-3p	UUGUUGG	470	476
ENSSSCG00000021359	CDC42EP3	ENSSSCT00000072526	ssc-miR-7142-3p	UUGUUGG	826	832
ENSSSCG00000039658	FAM107B	ENSSSCT00000085338	ssc-miR-7142-3p	UUGUUGG	3704	3710
ENSSSCG00000039658	FAM107B	ENSSSCT00000085338	ssc-miR-7142-3p	UUGUUGG	4500	4506
ENSSSCG00000021359	CDC42EP3	ENSSSCT00000074788	ssc-miR-7142-3p	UUGUUGG	826	832
ENSSSCG00000014387	DIAPH1	ENSSSCT00000071344	ssc-miR-7142-3p	UUGUUGG	1127	1133
ENSSSCG00000014948	C11orf54	ENSSSCT00000081595	ssc-miR-7142-3p	UUGUUGG	1083	1089
ENSSSCG00000037869	NDUFA5	ENSSSCT00000071388	ssc-miR-7142-3p	UUGUUGG	2943	2949
ENSSSCG00000037869	NDUFA5	ENSSSCT00000071388	ssc-miR-7142-3p	UUGUUGG	3926	3932
ENSSSCG00000016056	GLS	ENSSSCT00000066240	ssc-miR-7142-3p	UUGUUGG	892	898
ENSSSCG00000014074	GFM2	ENSSSCT00000069419	ssc-miR-7142-3p	UUGUUGG	1460	1466
ENSSSCG00000014074	GFM2	ENSSSCT00000088089	ssc-miR-7142-3p	UUGUUGG	1460	1466
ENSSSCG00000014948	C11orf54	ENSSSCT00000084117	ssc-miR-7142-3p	UUGUUGG	1083	1089
ENSSSCG00000003738	MAPRE2	ENSSSCT00000076790	ssc-miR-7142-3p	UUGUUGG	3506	3512
ENSSSCG00000002368	LTBP2	ENSSSCT00000082622	ssc-miR-7142-3p	UUGUUGG	1544	1550
ENSSSCG00000016043	OSGEPL1	ENSSSCT00000074478	ssc-miR-7142-3p	UUGUUGG	7618	7624
ENSSSCG00000016888	MOCS2	ENSSSCT00000077011	ssc-miR-7142-3p	UUGUUGG	714	720
ENSSSCG00000016888	MOCS2	ENSSSCT00000084281	ssc-miR-7142-3p	UUGUUGG	1213	1219
ENSSSCG00000026196	FAM13A	ENSSSCT00000082222	ssc-miR-7142-3p	UUGUUGG	2360	2366
ENSSSCG00000035648	MANEA	ENSSSCT00000070296	ssc-miR-7142-3p	UUGUUGG	1999	2005
ENSSSCG00000025194	ZSWIM6	ENSSSCT00000069085	ssc-miR-7142-3p	UUGUUGG	477	483
ENSSSCG00000025194	ZSWIM6	ENSSSCT00000069085	ssc-miR-7142-3p	UUGUUGG	1000	1006
ENSSSCG00000031456	ARL5B	ENSSSCT00000066395	ssc-miR-7142-3p	UUGUUGG	2298	2304
ENSSSCG00000002368	LTBP2	ENSSSCT00000066921	ssc-miR-7142-3p	UUGUUGG	1544	1550
ENSSSCG00000026996	ABCC4	ENSSSCT00000089696	ssc-miR-7142-3p	UUGUUGG	1097	1103
ENSSSCG00000002368	LTBP2	ENSSSCT00000076384	ssc-miR-7142-3p	UUGUUGG	1544	1550
ENSSSCG00000008591	ATAD2B	ENSSSCT00000066132	ssc-miR-7142-3p	UUGUUGG	2792	2798
ENSSSCG00000021359	CDC42EP3	ENSSSCT00000085774	ssc-miR-7142-3p	UUGUUGG	826	832
