# Supplementary material for: Identifying miRNA-mRNA regulatory networks on extreme n-6/n-3 polyunsaturated fatty acid ratio expression profiles in porcine skeletal muscle
Source: PLoS One. 2023 May 4;18(5):e0283231. doi: 10.1371/journal.pone.0283231 (PMC10159129; doi:10.1371/journal.pone.0283231)
Supplement: S9 Table — (XLSX) [file pone.0283231.s009.xlsx]

## Sheet: S9 Table
S9 Table. Meaningful co-expression network between negatively correlated DEGs and DE miRNAs according to n-6/n-3 PUFA ratio.
DEGs	DEmiRNA	r	p-value	3'-UTR Binding
ARRDC3	ssc-miR-15b	-0.538346	0.0143355	YES
METTL21C	ssc-miR-7142-3p	-0.459571	0.0414897	YES
CD36	ssc-miR-7142-3p	-0.520301	0.0186832	NO
SGK3	ssc-miR-15b	-0.507544	0.0223478	NO
SLA-DQA1	ssc-miR-7142-3p	-0.500188	0.0247068	NO
ELMOD2	ssc-miR-7142-3p	-0.492852	0.0272513	NO
SS18	ssc-miR-7142-3p	-0.488906	0.028703	NO
IL1RAP	ssc-miR-15b	-0.488722	0.028772	NO
SC5D	ssc-miR-7142-3p	-0.471606	0.035798	NO
AIG1	ssc-miR-7142-3p	-0.469173	0.0368966	NO
HSD17B13	ssc-miR-7142-3p	-0.468021	0.0374256	NO
UHRF1BP1L	ssc-miR-7142-3p	-0.466165	0.0382905	NO
LIN7C	ssc-miR-15b	-0.44812	0.0475317	NO
FBXO3	ssc-miR-7142-3p	-0.447537	0.0478568	NO
