# Supplementary material for: Identifying miRNA-mRNA regulatory networks on extreme n-6/n-3 polyunsaturated fatty acid ratio expression profiles in porcine skeletal muscle
Source: PLoS One. 2023 May 4;18(5):e0283231. doi: 10.1371/journal.pone.0283231 (PMC10159129; doi:10.1371/journal.pone.0283231)
Supplement: S10 Table — (XLSX) [file pone.0283231.s010.xlsx]

## Sheet: S10 Table
S10 Table. Meaningful mRNA-mRNA co-expression of ARRDC3 gene and other DEGs according to n-6/n-3 PUFA ratio.
Item	DEGs	r
ARRDC3	LIN7C	0.822556
ARRDC3	IL1RAP	0.819549
ARRDC3	MTERF1	0.815038
ARRDC3	NDUFA5	0.810526
ARRDC3	POLR3G	0.801508
ARRDC3	ZMAT3	0.801504
ARRDC3	LYSMD3	0.790977
ARRDC3	NUP88	0.786466
ARRDC3	FAM126A	0.778947
ARRDC3	RSBN1	0.777444
ARRDC3	RASGEF1B	0.773223
ARRDC3	ELL2	0.772932
ARRDC3	GADD45A	0.771429
ARRDC3	CNTRL	0.768999
ARRDC3	KIAA1551	0.75188
ARRDC3	STK17B	0.748683
ARRDC3	C21orf91	0.742857
ARRDC3	ETNK1	0.736842
ARRDC3	GABPA	0.730827
ARRDC3	NPAT	0.729323
ARRDC3	FAM76B	0.72741
ARRDC3	CUL5	0.726316
ARRDC3	SACM1L	0.724333
ARRDC3	AC008695.1	0.721324
ARRDC3	ARL5B	0.716811
ARRDC3	SLC12A2	0.712782
ARRDC3	RNPC3	0.711278
ARRDC3	ECT2	0.711112
ARRDC3	ZFAND5	0.709774
ARRDC3	PDE4D	0.702256
ARRDC3	ZSWIM6	0.693002
ARRDC3	ZNF519	0.687218
ARRDC3	PRRC1	0.682707
ARRDC3	CEP120	0.681203
ARRDC3	VEZF1	0.681203
ARRDC3	ACVR2A	0.675696
ARRDC3	MIPOL1	0.675696
ARRDC3	ZNF800	0.669425
ARRDC3	LOC100513362	0.669173
ARRDC3	MANEA	0.661903
ARRDC3	FOXN2	0.66015
