# Supplementary material for: Identifying miRNA-mRNA regulatory networks on extreme n-6/n-3 polyunsaturated fatty acid ratio expression profiles in porcine skeletal muscle
Source: PLoS One. 2023 May 4;18(5):e0283231. doi: 10.1371/journal.pone.0283231 (PMC10159129; doi:10.1371/journal.pone.0283231)
Supplement: S11 Table — (XLSX) [file pone.0283231.s011.xlsx]

## Sheet: S11 Table
S11 Table. Meaningful mRNA-mRNA co-expression of METTL21C gene and other DEGs according to n-6/n-3 PUFA ratio
Item	DEGs	r
METTL21C	EVC	0.668672
METTL21C	HEYL	0.666667
METTL21C	COX4I2	0.664659
METTL21C	ST8SIA2	0.6614
METTL21C	INKA2	0.655134
