# Supplementary material for: Identifying miRNA-mRNA regulatory networks on extreme n-6/n-3 polyunsaturated fatty acid ratio expression profiles in porcine skeletal muscle
Source: PLoS One. 2023 May 4;18(5):e0283231. doi: 10.1371/journal.pone.0283231 (PMC10159129; doi:10.1371/journal.pone.0283231)
Supplement: S12 Table — (XLSX) [file pone.0283231.s012.xlsx]

## Sheet: S12 Table
S12 Table. List of genes significantly correlated with ARRDC3 and METTL21C and their related functions
Correlated genes	Related functions and associations to metabolism, lipid, immunity, and/or inflammation	References
1. with ARRDC3
AC008695.1	involved in guanyl-nucleotide exchange factor activity which regulates GTPases and is a known potential target for cancer therapy	(Quilliam et al., 2002)
ACVR2A	receptors regulate muscle growth and transcription growth factors-β superfamily	(S.-J. Lee et al., 2005)
ARL5B	enhance the migration and invasion of breast cancer cells by accelerating the redistribution of lysosomes	(Xu et al., 2020)
C21orf91	promotes oligodendrogenesis and myelination in central nervous system; was associated with herpes simplex virus	(Danileviciene et al., 2019; Reiche et al., 2021)
CEP120	maintains centrosome homeostasis by inhibiting untimely maturation of the daughter centriole - play a role in organizing microtubules that serve as the cell's skeletal system.	(Betleja et al., 2018)
CNTRL	functions in mitotic cell cycle progression and cytokinesis	(T.-Y. Sun et al., 2017)
CUL5	influences CD4+ T cells and reduce the susceptibility to inflammation	(Kumar et al., 2022)
ECT2	a key regulator of cytokinesis in which its overexpression is often linked to human tumorigenicity	(Fields & Justilien, 2010)
ELL2	contains tumor suppressor properties in relation to cancer proliferation	(T. Yang et al., 2018)
ETNK1	involved in homocysteine (Hcy) metabolism, elevated Hcy levels are correlated to diseases related to inflammation and cardiovascular system; downregulated by n-3 PUFA and conjugated linoleic acid	(T. Huang et al., 2013)
FAM126A	involved in lipid regulation and plasmalogen homeostasis in macrophages	(Wallner et al., 2014)
FAM76B	inhibits cell senescence, cell apoptosis, and inflammation	(D. Y. Wang, 2016)
FOXN2	related to skeletal muscle differentiation and proliferation of carcinoma cells	(X.-H. Liu et al., 2021)
GABPA	an oncogenic factor that acts as a tumor suppressor by stimulating TGFBR2 expression and TGF-β signaling	(Fang et al., 2022)
GADD45A	promotes and regulates muscle atrophy, preadipocyte differentiation, lipid accumulation, and thermogenesis metabolism.	(You et al., 2019)
IL1RAP	associated to cytokines known as interleukins; regulates lipid metabolism and insulin levels	(Matsuki et al., 2003)
KIAA1551	has tumor suppressor capabilities; found in lymph nodes and spleen – upregulation of such may indicate function in immune system	(Oostvogels et al., 2013; Roopenian et al., 2002)
LIN7C	facilitate the incorporation of new proteins and lipids in plasma membrane (exocytosis) and is linked to obesity and type-2 diabetes	(Butz et al., 1998; M. C. Y. Ng et al., 2010)
LOC100513362	as a zinc finger protein-like, it is implicated in transcriptional regulation, ubiquitin-mediated protein degradation, and signal transduction	(Cassandri et al., 2017)
LYSMD3	a mammalian pattern recognition receptor (PRR) involved in epithelial cell inflammatory responses to chitin and fungi	(He et al., 2021)
MANEA	deficiency could result in undegraded mannose-rich oligosaccharides that can progressive neurologic deterioration and premature death	(Crawley & Walkley, 2007; Yu et al., 2008)
MIPOL1	linked as glycolysis immune-related gene and related to proliferative inflammatory atrophy; can suppress tumor growth	(Yi Liu et al., 2022; Mani et al., 2016)
MTERF1	transcription termination factors that regulate mitochondrial gene expression and metabolism; was previously linked to lung cancer prognosis	(S. Sun et al., 2019)
NDUFA5	subunit of NADH dehydrogenase – involved in oxidative phosphorylation and TCA cycle; decreased expression may lead to impaired insulin secretion	(Olsson et al., 2011; Qattan et al., 2012)
NPAT	activators of interleukin-2, a key regulator of T cell immune response.	(Pan et al., 2013)
NUP88	correlated to cancer proliferation (tumor marker); interaction with p65 transcription factor can lead to inflammatory, proliferative, and migratory advantages to cells driving tumorigenic transformations.	(Hashizume et al., 2010; Singh et al., 2020)
PDE4D	regulates interleukin production and endothelial inflammatory signaling and linked to atherosclerosis; overexpression can lead to hypertension, stroke, nonalcoholic fatty liver disease	(Eskandari et al., 2004; Tao et al., 2022; Yun et al., 2016)
POLR3G	plays an important role in sensing and limiting infection by bacteria and viruses and acts as a sensor involved in innate immune responses	(X. Liu et al., 2020)
PRRC1	involved in regulation of protein kinase A activity	(Kotani et al., 2010)
RASGEF1B	positive regulator on lipopolysaccharide pathway; n-3 PUFA deficiency triggers its overexpression in mice brain	(Madore et al., 2020; W. L. Ng et al., 2016)
RNPC3	regulates body growth and energy metabolism; mutations can cause growth hormone deficiency in humans; represent a genetic vulnerability of cancer cells.	(Ainiwan et al., 2022; Doggett et al., 2018)
RSBN1	downregulation may lead to insulin resistance; related to anti-Müllerian hormone and transcription growth factors-β superfamily	(Ohyama et al., 2015; H. Sun et al., 2021)
SACM1L	regulates cell signaling, division, and transport processes of proteins to endoplasmic reticulum	(Bajaj Pahuja et al., 2015)
SLC12A2	play a role in corticogenesis and neurodevelopmental disorder	(McNeill et al., 2020)
STK17B	downstream effector of protein kinase C (PKC) in the immune system; negative regulator of TGF-β signaling	(Shi et al., 2022; Wu & Kapfhammer, 2021)
VEZF1	a transcription factor that regulates vasculogenesis and angiogenesis	(AlAbdi et al., 2018; Miyashita et al., 2004; Paavola et al., 2020)
ZFAND5	stimulates overall protein breakdown by the ubiquitin proteasome pathway; can potentially influence milk traits and blood metabolites due to its associations with protein yield	(Ammah et al., 2018; D. Lee et al., 2018)
ZMAT3	regulator of RNA-splicing and homeostasis; overexpression of which can inhibit tumor growth and metastasis	(Bieging-Rolett et al., 2020)
ZNF519	plays a vital role in the bone lesion associated angiogenesis to facilitate the progress of bone metastasis	(Sui et al., 2022)
ZNF800	promotes lipid-mediated cell growth and proliferation (i.e., n-3 PUFA); acts as master regulator on adipose gene expression and cardio-metabolic traits	(Civelek et al., 2017; Schettini et al., 2022)
ZSWIM6	has putative roles in limb and craniofacial development; mutations may lead to developmental and neurological diseases	(C.-C. Chang et al., 2021; Palmer et al., 2017)
2. with METTL21C
COX4I2	triggers an increase in reactive oxygen species, leads to ferroptosis and apoptosis	(B. Chang et al., 2021)
EVC	regulates skeletal and cranial growth plate development; related to smoothened signaling pathway	(Pacheco et al., 2012; C. Yang et al., 2012)
HEYL	critical for the proliferation of muscle stem cells and regulation of androgen receptor activity	(Fukuda et al., 2019; Lavery et al., 2011)
INKA2	target gene by tumor suppressor p53 which overexpression can potentially decrease cancer cell growth; involved in stress response system	(Yu‑Yu Liu et al., 2019)
ST8SIA2	modulates PI3K/Akt pathway to negatively regulate pro-inflammatory cytokines	(Rodrigues & Macauley, 2018)
References
Ainiwan, Y.; Chen, Y.; Mao, C.; Peng, J.; Chen, S.; Wei, S.; Qi, S.; Pan, J. Adamantinomatous Craniopharyngioma Cyst Fluid Can Trigger Inflammatory Activation of Microglia to Damage the Hypothalamic Neurons by Inducing the Production of β-Amyloid. J. Neuroinflammation 2022, 19 (1), 108. https://doi.org/10.1186/s12974-022-02470-6.
AlAbdi, L.; He, M.; Yang, Q.; Norvil, A. B.; Gowher, H. The Transcription Factor Vezf1 Represses the Expression of the Antiangiogenic Factor Cited2 in Endothelial Cells. J. Biol. Chem. 2018, 293 (28), 11109–11118. https://doi.org/10.1074/jbc.RA118.002911.
Ammah, A.; Do, D.; Bissonnette, N.; Gévry, N.; Ibeagha-Awemu, E. Co-Expression Network Analysis Identifies MiRNA–MRNA Networks Potentially Regulating Milk Traits and Blood Metabolites. Int. J. Mol. Sci. 2018, 19 (9), 2500. https://doi.org/10.3390/ijms19092500.
Bajaj Pahuja, K.; Wang, J.; Blagoveshchenskaya, A.; Lim, L.; Madhusudhan, M. S.; Mayinger, P.; Schekman, R. Phosphoregulatory Protein 14-3-3 Facilitates SAC1 Transport from the Endoplasmic Reticulum. Proc. Natl. Acad. Sci. 2015, 112 (25). https://doi.org/10.1073/pnas.1509119112.
Betleja, E.; Nanjundappa, R.; Cheng, T.; Mahjoub, M. R. A Novel Cep120-Dependent Mechanism Inhibits Centriole Maturation in Quiescent Cells. Elife 2018, 7. https://doi.org/10.7554/eLife.35439.
Bieging-Rolett, K. T.; Kaiser, A. M.; Morgens, D. W.; Boutelle, A. M.; Seoane, J. A.; Van Nostrand, E. L.; Zhu, C.; Houlihan, S. L.; Mello, S. S.; Yee, B. A.; McClendon, J.; Pierce, S. E.; Winters, I. P.; Wang, M.; Connolly, A. J.; Lowe, S. W.; Curtis, C.; Yeo, G. W.; Winslow, M. M.; Bassik, M. C.; Attardi, L. D. Zmat3 Is a Key Splicing Regulator in the P53 Tumor Suppression Program. Mol. Cell 20…
Butz, S.; Okamoto, M.; Südhof, T. C. A Tripartite Protein Complex with the Potential to Couple Synaptic Vesicle Exocytosis to Cell Adhesion in Brain. Cell 1998, 94 (6), 773–782. https://doi.org/10.1016/S0092-8674(00)81736-5.
Cassandri, M.; Smirnov, A.; Novelli, F.; Pitolli, C.; Agostini, M.; Malewicz, M.; Melino, G.; Raschellà, G. Zinc-Finger Proteins in Health and Disease. Cell Death Discov. 2017, 3 (1), 17071. https://doi.org/10.1038/cddiscovery.2017.71.
Chang, B.; Guan, H.; Wang, X.; Chen, Z.; Zhu, W.; Wei, X.; Li, S. Cox4i2 Triggers an Increase in Reactive Oxygen Species, Leading to Ferroptosis and Apoptosis in HHV7 Infected Schwann Cells. Front. Mol. Biosci. 2021, 8. https://doi.org/10.3389/fmolb.2021.660072.
Chang, C.-C.; Kuo, H.-Y.; Chen, S.-Y.; Lin, W.-T.; Lu, K.-M.; Saito, T.; Liu, F.-C. Developmental Characterization of Schizophrenia-Associated Gene Zswim6 in Mouse Forebrain. Front. Neuroanat. 2021, 15. https://doi.org/10.3389/fnana.2021.669631.
Civelek, M.; Wu, Y.; Pan, C.; Raulerson, C. K.; Ko, A.; He, A.; Tilford, C.; Saleem, N. K.; Stančáková, A.; Scott, L. J.; Fuchsberger, C.; Stringham, H. M.; Jackson, A. U.; Narisu, N.; Chines, P. S.; Small, K. S.; Kuusisto, J.; Parks, B. W.; Pajukanta, P.; Kirchgessner, T.; Collins, F. S.; Gargalovic, P. S.; Boehnke, M.; Laakso, M.; Mohlke, K. L.; Lusis, A. J. Genetic Regulation of Adipose Gene E…
Crawley, A. C.; Walkley, S. U. Developmental Analysis of CNS Pathology in the Lysosomal Storage Disease α-Mannosidosis. J. Neuropathol. Exp. Neurol. 2007, 66 (8), 687–697. https://doi.org/10.1097/nen.0b013e31812503b6.
Danileviciene, V.; Zemaitiene, R.; Gintauskiene, V. M.; Nedzelskiene, I.; Zaliuniene, D. The Role of C21orf91 in Herpes Simplex Virus Keratitis. Medicina (B. Aires). 2019, 55 (12), 753. https://doi.org/10.3390/medicina55120753.
Doggett, K.; Williams, B. B.; Markmiller, S.; Geng, F.-S.; Coates, J.; Mieruszynski, S.; Ernst, M.; Thomas, T.; Heath, J. K. Early Developmental Arrest and Impaired Gastrointestinal Homeostasis in U12-Dependent Splicing-Defective Rnpc3 -Deficient Mice. RNA 2018, 24 (12), 1856–1870. https://doi.org/10.1261/rna.068221.118.
Eskandari, N.; Wickramasinghe, T.; Peachell, P. T. Effects of Phosphodiesterase Inhibitors on Interleukin-4 and Interleukin-13 Generation from Human Basophils. Br. J. Pharmacol. 2004, 142 (8), 1265–1272. https://doi.org/10.1038/sj.bjp.0705892.
Fang, Z.; Zhang, N.; Yuan, X.; Xing, X.; Li, X.; Qin, X.; Liu, Z.; Neo, S.; Liu, C.; Kong, F.; Björkholm, M.; Fan, Y.; Xu, D. GABPA-Activated TGFBR2 Transcription Inhibits Aggressiveness but Is Epigenetically Erased by Oncometabolites in Renal Cell Carcinoma. J. Exp. Clin. Cancer Res. 2022, 41 (1), 173. https://doi.org/10.1186/s13046-022-02382-6.
Fields, A. P.; Justilien, V. The Guanine Nucleotide Exchange Factor (GEF) Ect2 Is an Oncogene in Human Cancer. Adv. Enzyme Regul. 2010, 50 (1), 190–200. https://doi.org/10.1016/j.advenzreg.2009.10.010.
Fukuda, S.; Kaneshige, A.; Kaji, T.; Noguchi, Y.; Takemoto, Y.; Zhang, L.; Tsujikawa, K.; Kokubo, H.; Uezumi, A.; Maehara, K.; Harada, A.; Ohkawa, Y.; Fukada, S. Sustained Expression of HeyL Is Critical for the Proliferation of Muscle Stem Cells in Overloaded Muscle. Elife 2019, 8. https://doi.org/10.7554/eLife.48284.
Hashizume, C.; Nakano, H.; Yoshida, K.; Wong, R. W. Characterization of the Role of the Tumor Marker Nup88 in Mitosis. Mol. Cancer 2010, 9 (1), 119. https://doi.org/10.1186/1476-4598-9-119.
He, X.; Howard, B. A.; Liu, Y.; Neumann, A. K.; Li, L.; Menon, N.; Roach, T.; Kale, S. D.; Samuels, D. C.; Li, H.; Kite, T.; Kita, H.; Hu, T. Y.; Luo, M.; Jones, C. N.; Okaa, U. J.; Squillace, D. L.; Klein, B. S.; Lawrence, C. B. LYSMD3: A Mammalian Pattern Recognition Receptor for Chitin. Cell Rep. 2021, 36 (3), 109392. https://doi.org/10.1016/j.celrep.2021.109392.
Huang, T.; Hu, X.; Khan, N.; Yang, J.; Li, D. Effect of Polyunsaturated Fatty Acids on Homocysteine Metabolism through Regulating the Gene Expressions Involved in Methionine Metabolism. Sci. World J. 2013, 2013, 1–8. https://doi.org/10.1155/2013/931626.
Kotani, T.; Iemura, S.; Natsume, T.; Kawakami, K.; Yamashita, M. Mys Protein Regulates Protein Kinase A Activity by Interacting with Regulatory Type Iα Subunit during Vertebrate Development. J. Biol. Chem. 2010, 285 (7), 5106–5116. https://doi.org/10.1074/jbc.M109.070995.
Kumar, B.; Field, N. S.; Kim, D. D.; Dar, A. A.; Chen, Y.; Suresh, A.; Pastore, C. F.; Hung, L.-Y.; Porter, N.; Sawada, K.; Shah, P.; Elbulok, O.; Moser, E. K.; Herbert, D. R.; Oliver, P. M. The Ubiquitin Ligase Cul5 Regulates CD4+ T Cell Fate Choice and Allergic Inflammation. Nat. Commun. 2022, 13 (1), 2786. https://doi.org/10.1038/s41467-022-30437-x.
Lavery, D. N.; Villaronga, M. A.; Walker, M. M.; Patel, A.; Belandia, B.; Bevan, C. L. Repression of Androgen Receptor Activity by HEYL, a Third Member of the Hairy/Enhancer-of-Split-Related Family of Notch Effectors. J. Biol. Chem. 2011, 286 (20), 17796–17808. https://doi.org/10.1074/jbc.M110.198655.
Lee, D.; Takayama, S.; Goldberg, A. L. ZFAND5/ZNF216 Is an Activator of the 26S Proteasome That Stimulates Overall Protein Degradation. Proc. Natl. Acad. Sci. 2018, 115 (41). https://doi.org/10.1073/pnas.1809934115.
Lee, S.-J.; Reed, L. A.; Davies, M. V.; Girgenrath, S.; Goad, M. E. P.; Tomkinson, K. N.; Wright, J. F.; Barker, C.; Ehrmantraut, G.; Holmstrom, J.; Trowell, B.; Gertz, B.; Jiang, M.-S.; Sebald, S. M.; Matzuk, M.; Li, E.; Liang, L.; Quattlebaum, E.; Stotish, R. L.; Wolfman, N. M. Regulation of Muscle Growth by Multiple Ligands Signaling through Activin Type II Receptors. Proc. Natl. Acad. Sci. 20…
Liu, X.; Zhang, W.; Wang, H.; Lai, C.-H.; Xu, K.; Hu, H. Increased Expression of POLR3G Predicts Poor Prognosis in Transitional Cell Carcinoma. PeerJ 2020, 8, e10281. https://doi.org/10.7717/peerj.10281.
Liu, X.-H.; Liu, L.-P.; Xu, X.-M.; Hua, M.; Kang, Q.; Li, A.; Huang, L. FOXN2 Suppresses the Proliferation and Invasion of Human Hepatocellular Carcinoma Cells. Eur. Rev. Med. Pharmacol. Sci. 2021, 25 (2), 731–737. https://doi.org/10.26355/eurrev_202101_24634.
Liu, Y.; Tanikawa, C.; Ueda, K.; Matsuda, K. INKA2, a Novel P53 Target That Interacts with the Serine/Threonine Kinase PAK4. Int. J. Oncol. 2019. https://doi.org/10.3892/ijo.2019.4786.
Liu, Y.; Wang, T.; Li, R. A Prognostic Risk Score Model for Oral Squamous Cell Carcinoma Constructed by 6 Glycolysis-Immune-Related Genes. BMC Oral Health 2022, 22 (1), 324. https://doi.org/10.1186/s12903-022-02358-0.
Madore, C.; Leyrolle, Q.; Morel, L.; Rossitto, M.; Greenhalgh, A. D.; Delpech, J. C.; Martinat, M.; Bosch-Bouju, C.; Bourel, J.; Rani, B.; Lacabanne, C.; Thomazeau, A.; Hopperton, K. E.; Beccari, S.; Sere, A.; Aubert, A.; De Smedt-Peyrusse, V.; Lecours, C.; Bisht, K.; Fourgeaud, L.; Gregoire, S.; Bretillon, L.; Acar, N.; Grant, N. J.; Badaut, J.; Gressens, P.; Sierra, A.; Butovsky, O.; Tremblay, …
Mani, R. S.; Amin, M. A.; Li, X.; Kalyana-Sundaram, S.; Veeneman, B. A.; Wang, L.; Ghosh, A.; Aslam, A.; Ramanand, S. G.; Rabquer, B. J.; Kimura, W.; Tran, M.; Cao, X.; Roychowdhury, S.; Dhanasekaran, S. M.; Palanisamy, N.; Sadek, H. A.; Kapur, P.; Koch, A. E.; Chinnaiyan, A. M. Inflammation-Induced Oxidative Stress Mediates Gene Fusion Formation in Prostate Cancer. Cell Rep. 2016, 17 (10), 2620–…
Matsuki, T.; Horai, R.; Sudo, K.; Iwakura, Y. IL-1 Plays an Important Role in Lipid Metabolism by Regulating Insulin Levels under Physiological Conditions. J. Exp. Med. 2003, 198 (6), 877–888. https://doi.org/10.1084/jem.20030299.
McNeill, A.; Iovino, E.; Mansard, L.; Vache, C.; Baux, D.; Bedoukian, E.; Cox, H.; Dean, J.; Goudie, D.; Kumar, A.; Newbury-Ecob, R.; Fallerini, C.; Renieri, A.; Lopergolo, D.; Mari, F.; Blanchet, C.; Willems, M.; Roux, A.-F.; Pippucci, T.; Delpire, E. SLC12A2 Variants Cause a Neurodevelopmental Disorder or Cochleovestibular Defect. Brain 2020, 143 (8), 2380–2387. https://doi.org/10.1093/brain/aw…
Miyashita, H.; Kanemura, M.; Yamazaki, T.; Abe, M.; Sato, Y. Vascular Endothelial Zinc Finger 1 Is Involved in the Regulation of Angiogenesis: Possible Contribution of Stathmin/OP18 as a Downstream Target Gene. Arterioscler. Thromb. Vasc. Biol. 2004, 24 (5), 878–884. https://doi.org/10.1161/01.ATV.0000126373.52450.32.
Ng, M. C. Y.; Tam, C. H. T.; So, W. Y.; Ho, J. S. K.; Chan, A. W.; Lee, H. M.; Wang, Y.; Lam, V. K. L.; Chan, J. C. N.; Ma, R. C. W. Implication of Genetic Variants Near NEGR1 , SEC16B , TMEM18 , ETV5/DGKG , GNPDA2 , LIN7C/BDNF , MTCH2 , BCDIN3D/FAIM2 , SH2B1 , FTO , MC4R , and KCTD15 with Obesity and Type 2 Diabetes in 7705 Chinese. J. Clin. Endocrinol. Metab. 2010, 95 (5), 2418–2425. https://do…
Ng, W. L.; Marinov, G. K.; Liau, E. S.; Lam, Y. L.; Lim, Y.-Y.; Ea, C.-K. Inducible RasGEF1B Circular RNA Is a Positive Regulator of ICAM-1 in the TLR4/LPS Pathway. RNA Biol. 2016, 13 (9), 861–871. https://doi.org/10.1080/15476286.2016.1207036.
Ohyama, K.; Ohta, M.; Hosaka, Y. Z.; Tanabe, Y.; Ohyama, T.; Yamano, Y. Expression of Anti-M&amp;Uuml;Llerian Hormone and Its Type II Receptor in Germ Cells of Maturing Rat Testis. Endocr. J. 2015, 62 (11), 997–1006. https://doi.org/10.1507/endocrj.EJ15-0370.
Olsson, A. H.; Yang, B. T.; Hall, E.; Taneera, J.; Salehi, A.; Dekker Nitert, M.; Ling, C. Decreased Expression of Genes Involved in Oxidative Phosphorylation in Human Pancreatic Islets from Patients with Type 2 Diabetes. Eur. J. Endocrinol. 2011, 165 (4), 589–595. https://doi.org/10.1530/EJE-11-0282.
Oostvogels, R.; Minnema, M. C.; van Elk, M.; Spaapen, R. M.; te Raa, G. D.; Giovannone, B.; Buijs, A.; van Baarle, D.; Kater, A. P.; Griffioen, M.; Spierings, E.; Lokhorst, H. M.; Mutis, T. Towards Effective and Safe Immunotherapy after Allogeneic Stem Cell Transplantation: Identification of Hematopoietic-Specific Minor Histocompatibility Antigen UTA2-1. Leukemia 2013, 27 (3), 642–649. https://do…
Paavola, J.; Alakoski, T.; Ulvila, J.; Kilpiö, T.; Sirén, J.; Perttunen, S.; Narumanchi, S.; Wang, H.; Lin, R.; Porvari, K.; Junttila, J.; Huikuri, H.; Immonen, K.; Lakkisto, P.; Magga, J.; Tikkanen, I.; Kerkelä, R. Vezf1 Regulates Cardiac Structure and Contractile Function. EBioMedicine 2020, 51, 102608. https://doi.org/10.1016/j.ebiom.2019.102608.
Pacheco, M.; Valencia, M.; Caparrós-Martín, J. A.; Mulero, F.; Goodship, J. A.; Ruiz-Perez, V. L. Evc Works in Chondrocytes and Osteoblasts to Regulate Multiple Aspects of Growth Plate Development in the Appendicular Skeleton and Cranial Base. Bone 2012, 50 (1), 28–41. https://doi.org/10.1016/j.bone.2011.08.025.
Palmer, E. E.; Kumar, R.; Gordon, C. T.; Shaw, M.; Hubert, L.; Carroll, R.; Rio, M.; Murray, L.; Leffler, M.; Dudding-Byth, T.; Oufadem, M.; Lalani, S. R.; Lewis, A. M.; Xia, F.; Tam, A.; Webster, R.; Brammah, S.; Filippini, F.; Pollard, J.; Spies, J.; Minoche, A. E.; Cowley, M. J.; Risen, S.; Powell-Hamilton, N. N.; Tusi, J. E.; Immken, L.; Nagakura, H.; Bole-Feysot, C.; Nitschké, P.; Garrigue, …
Pan, M.-G.; Xiong, Y.; Chen, F. NFAT Gene Family in Inflammation and Cancer. Curr. Mol. Med. 2013, 13 (4), 543–554. https://doi.org/10.2174/1566524011313040007.
Qattan, A. T.; Radulovic, M.; Crawford, M.; Godovac-Zimmermann, J. Spatial Distribution of Cellular Function: The Partitioning of Proteins between Mitochondria and the Nucleus in MCF7 Breast Cancer Cells. J. Proteome Res. 2012, 11 (12), 6080–6101. https://doi.org/10.1021/pr300736v.
Quilliam, L. A.; Rebhun, J. F.; Castro, A. F. A Growing Family of Guanine Nucleotide Exchange Factors Is Responsible for Activation of Ras-Family GTPases; 2002; pp 391–444. https://doi.org/10.1016/S0079-6603(02)71047-7.
Reiche, L.; Göttle, P.; Lane, L.; Duek, P.; Park, M.; Azim, K.; Schütte, J.; Manousi, A.; Schira-Heinen, J.; Küry, P. C21orf91 Regulates Oligodendroglial Precursor Cell Fate—A Switch in the Glial Lineage? Front. Cell. Neurosci. 2021, 15. https://doi.org/10.3389/fncel.2021.653075.
Rodrigues, E.; Macauley, M. Hypersialylation in Cancer: Modulation of Inflammation and Therapeutic Opportunities. Cancers (Basel). 2018, 10 (6), 207. https://doi.org/10.3390/cancers10060207.
Roopenian, D.; Choi, E. Y.; Brown, A. The Immunogenomics of Minor Histocompatibility Antigens. Immunol. Rev. 2002, 190 (1), 86–94. https://doi.org/10.1034/j.1600-065X.2002.19007.x.
Schettini, G. P.; Peripolli, E.; Alexandre, P. A.; dos Santos, W. B.; Pereira, A. S. C.; de Albuquerque, L. G.; Baldi, F.; Curi, R. A. Transcriptome Profile Reveals Genetic and Metabolic Mechanisms Related to Essential Fatty Acid Content of Intramuscular Longissimus Thoracis in Nellore Cattle. Metabolites 2022, 12 (5), 471. https://doi.org/10.3390/metabo12050471.
Shi, X.; Zhou, Q.; Huang, B.; Xia, S.; Jiang, Y.; Fang, S.; Lin, J. Prognostic and Immune-Related Value of STK17B in Skin Cutaneous Melanoma. PLoS One 2022, 17 (2), e0263311. https://doi.org/10.1371/journal.pone.0263311.
Singh, U.; Samaiya, A.; Mishra, R. K. Overexpressed Nup88 Stabilized through Interaction with Nup62 Promotes NFκB Dependent Pathways in Cancer. bioRxiv Prepr. 2020, 04 (27), 063057. https://doi.org/10.1101/2020.04.27.063057.
Sui, L.; Sanders, A.; Jiang, W. G.; Ye, L. Deregulated Molecules and Pathways in the Predisposition and Dissemination of Breast Cancer Cells to Bone. Comput. Struct. Biotechnol. J. 2022, 20, 2745–2758. https://doi.org/10.1016/j.csbj.2022.05.051.
Sun, H.; Shi, Y.; Shang, Y.; Chen, X.; Xia, F. MicroRNA‑378d Inhibits Glut4 by Targeting Rsbn1 in Vitamin D Deficient Ovarian Granulosa Cells. Mol. Med. Rep. 2021, 23 (5), 369. https://doi.org/10.3892/mmr.2021.12008.
Sun, S.; Wu, C.; Yang, C.; Chen, J.; Wang, X.; Nan, Y.; Huang, Z.; Ma, L. Prognostic Roles of Mitochondrial Transcription Termination Factors in Non‑small Cell Lung Cancer. Oncol. Lett. 2019. https://doi.org/10.3892/ol.2019.10680.
Sun, T.-Y.; Wang, H.-Y.; Kwon, J.-W.; Yuan, B.; Lee, I.-W.; Cui, X.-S.; Kim, N.-H. Centriolin, a Centriole-Appendage Protein, Regulates Peripheral Spindle Migration and Asymmetric Division in Mouse Meiotic Oocytes. Cell Cycle 2017, 16 (19), 1774–1780. https://doi.org/10.1080/15384101.2016.1264544.
Tao, X.; He, H.; Peng, J.; Xu, R.; Fu, J.; Hu, Y.; Li, L.; Yang, X.; Feng, X.; Zhang, C.; Zhang, L.; Yu, X.; Shen, A.; Huang, K.; Fu, Q. Overexpression of PDE4D in Mouse Liver Is Sufficient to Trigger NAFLD and Hypertension in a CD36-TGF-Β1 Pathway: Therapeutic Role of Roflumilast. Pharmacol. Res. 2022, 175, 106004. https://doi.org/10.1016/j.phrs.2021.106004.
Wallner, S.; Grandl, M.; Konovalova, T.; Sigrüner, A.; Kopf, T.; Peer, M.; Orsó, E.; Liebisch, G.; Schmitz, G. Monocyte to Macrophage Differentiation Goes along with Modulation of the Plasmalogen Pattern through Transcriptional Regulation. PLoS One 2014, 9 (4), e94102. https://doi.org/10.1371/journal.pone.0094102.
Wang, D. Y. The Function Study Of A New PGRN Binding Protein-FAM76B Protein, China, 2016. https://doi.org/1360330572962247.
Wu, Q.; Kapfhammer, J. P. Serine/Threonine Kinase 17b (STK17B) Signalling Regulates Purkinje Cell Dendritic Development and Is Altered in Multiple Spinocerebellar Ataxias. Eur. J. Neurosci. 2021, 54 (7), 6673–6684. https://doi.org/10.1111/ejn.15465.
Xu, Y.; Ye, S.; Zhang, N.; Zheng, S.; Liu, H.; Zhou, K.; Wang, L.; Cao, Y.; Sun, P.; Wang, T. The FTO/MiR‐181b‐3p/ARL5B Signaling Pathway Regulates Cell Migration and Invasion in Breast Cancer. Cancer Commun. 2020, 40 (10), 484–500. https://doi.org/10.1002/cac2.12075.
Yang, C.; Chen, W.; Chen, Y.; Jiang, J. Smoothened Transduces Hedgehog Signal by Forming a Complex with Evc/Evc2. Cell Res. 2012, 22 (11), 1593–1604. https://doi.org/10.1038/cr.2012.134.
Yang, T.; Jing, Y.; Dong, J.; Yu, X.; Zhong, M.; Pascal, L. E.; Wang, D.; Zhang, Z.; Qiao, B.; Wang, Z. Regulation of ELL2 Stability and Polyubiquitination by EAF2 in Prostate Cancer Cells. Prostate 2018, 78 (15), 1201–1212. https://doi.org/10.1002/pros.23695.
You, W.; Xu, Z.; Shan, T. Regulatory Roles of GADD45α in Skeletal Muscle and Adipocyte. Curr. Protein Pept. Sci. 2019, 20 (9), 918–925. https://doi.org/10.2174/1389203720666190624143503.
Yu, Y.; Kranzler, H. R.; Panhuysen, C.; Weiss, R. D.; Poling, J.; Farrer, L. A.; Gelernter, J. Substance Dependence Low-Density Whole Genome Association Study in Two Distinct American Populations. Hum. Genet. 2008, 123 (5), 495–506. https://doi.org/10.1007/s00439-008-0501-0.
Yun, S.; Budatha, M.; Dahlman, J. E.; Coon, B. G.; Cameron, R. T.; Langer, R.; Anderson, D. G.; Baillie, G.; Schwartz, M. A. Interaction between Integrin Α5 and PDE4D Regulates Endothelial Inflammatory Signalling. Nat. Cell Biol. 2016, 18 (10), 1043–1053. https://doi.org/10.1038/ncb3405.
